# Supplementary material for: 3-(Adamantan-1-yl)-4-(prop-2-en-1-yl)-1H-1,2,4-triazole-5(4H)-thione
Source: Acta Crystallogr Sect E Struct Rep Online. 2012 Feb 10;68(Pt 3):o656. doi: 10.1107/S1600536812005065 (PMC3295448; doi:10.1107/S1600536812005065)
Supplement: Supplementary file 2 [file e-68-0o656-Isup2.hkl]

#
# h,k,l, Fc-squared, Fo-squared, sigma(Fo-squared) and status flag
#
data_I
_shelx_title '  P21/n  34.5(4)% twin'
_shelx_refln_list_code          4
_shelx_F_calc_maximum      160.74
_exptl_crystal_F_000       592.00
_reflns_d_resolution_high  0.7671
 
loop_
 _symmetry_equiv_pos_as_xyz
 'x, y, z'
 '-x+1/2, y+1/2, -z+1/2'
 '-x, -y, -z'
 'x-1/2, -y-1/2, z-1/2'
 
_cell_length_a    13.5833
_cell_length_b     8.6483
_cell_length_c    13.6973
_cell_angle_alpha  90.000
_cell_angle_beta  115.938
_cell_angle_gamma  90.000
 
_shelx_F_squared_multiplier     1.000
 
loop_
 _refln_index_h
 _refln_index_k
 _refln_index_l
 _refln_F_squared_calc
 _refln_F_squared_meas
 _refln_F_squared_sigma
 _refln_observed_status
   2   0   0     1190.89     1195.64     24.89 o
   4   0   0    17910.82    18962.55    138.20 o
   6   0   0      260.37      197.22     24.41 o
   8   0   0        0.98      289.43    282.39 o
  10   0   0      585.80      576.11     29.68 o
  12   0   0        1.75       24.11      6.95 o
  14   0   0      102.17       80.78     23.54 o
   1   1   0     1303.55     1329.74     18.29 o
   2   1   0    16772.03    15387.57     91.62 o
   3   1   0      260.12      267.07     13.63 o
   4   1   0     1237.54     1183.00     31.04 o
   5   1   0      820.66      517.62    101.96 o
   6   1   0     5073.97     5166.15     36.17 o
   7   1   0        0.52        1.99      1.43 o
   8   1   0        0.12        1.66      0.84 o
   9   1   0      125.46      141.77     11.50 o
  10   1   0       55.32       94.74      7.44 o
  11   1   0      133.85      140.68      8.41 o
  12   1   0      163.96      111.27      9.94 o
  13   1   0       23.07       28.69      7.14 o
  14   1   0        4.35        1.24      2.14 o
  15   1   0        9.04        0.17      3.83 o
   0   2   0     3088.14     3528.45     48.91 o
   1   2   0     2713.62     2838.99     24.30 o
   2   2   0     2230.83     2458.56     32.67 o
   3   2   0     3544.41     3609.56    120.50 o
   4   2   0     2844.84     2813.58     86.89 o
   5   2   0       64.25       43.68     10.20 o
   6   2   0        3.58        2.88      1.88 o
   7   2   0      171.31      205.07     14.54 o
   8   2   0      676.08      734.77     29.24 o
   9   2   0      107.67      114.85     12.40 o
  10   2   0      387.03      436.02     30.26 o
  11   2   0       14.55       10.73      5.13 o
  12   2   0       10.13        6.19      3.07 o
  13   2   0       21.50       16.37      6.20 o
  14   2   0      128.94      136.58     19.39 o
  15   2   0        0.84        5.14      1.65 o
   1   3   0      553.19      665.01     15.09 o
   2   3   0      291.69      280.16      9.31 o
   3   3   0      179.65      153.12     24.26 o
   4   3   0      275.59      250.43      8.00 o
   5   3   0      502.13      460.41     18.85 o
   6   3   0      938.32      798.84     32.26 o
   7   3   0       62.54       76.50      9.07 o
   8   3   0      941.54      960.31     44.25 o
   9   3   0      453.39      467.27     25.51 o
  10   3   0      239.80      351.66     28.93 o
  11   3   0       94.09       94.79     16.17 o
  12   3   0      118.67      157.63     20.57 o
  13   3   0       17.84        7.70      5.88 o
  14   3   0      100.81      115.37     19.33 o
  15   3   0      178.76      205.31     41.57 o
   0   4   0     1061.85     1084.33     24.74 o
   1   4   0      682.99      741.07     16.05 o
   2   4   0     1368.45     1445.05     28.02 o
   3   4   0       17.04       15.58      2.78 o
   4   4   0      946.62      956.16     20.30 o
   5   4   0      313.71      305.58     14.86 o
   6   4   0      411.14      358.04     25.69 o
   7   4   0      219.89      212.25     15.11 o
   8   4   0        3.48      144.01     19.14 o
   9   4   0       56.45       63.85      9.49 o
  10   4   0        0.12        3.03      4.24 o
  11   4   0       93.64      107.57     17.31 o
  12   4   0       30.44       29.23      8.96 o
  13   4   0      255.48      207.98     26.14 o
  14   4   0       10.57        2.28      9.93 o
   1   5   0      847.01      794.35     21.77 o
   2   5   0      822.71      821.82     21.22 o
   3   5   0      247.52      275.37     12.37 o
   4   5   0      427.21      415.33     18.56 o
   5   5   0      498.33      472.04     20.66 o
   6   5   0       31.37        5.37      9.10 o
   7   5   0       16.10      181.38     20.69 o
   8   5   0       95.03      113.46     11.60 o
   9   5   0       11.37        8.98      3.46 o
  10   5   0        0.04       -4.67      4.67 o
  11   5   0       84.29       67.69     14.06 o
  12   5   0       45.57       29.22      9.25 o
  13   5   0       20.27       28.23      9.62 o
  14   5   0        1.65        2.81      9.13 o
   0   6   0       21.26       33.22      5.01 o
   1   6   0     2227.82     2201.50     36.29 o
   2   6   0      227.82      204.96     11.47 o
   3   6   0      905.65      859.99     30.68 o
   4   6   0       45.75       55.10      7.59 o
   5   6   0      207.15      193.88     15.61 o
   6   6   0      138.25      123.87     10.03 o
   7   6   0       20.73       70.92     69.07 o
   8   6   0       15.02      136.52     48.85 o
   9   6   0       83.65      165.42     23.53 o
  10   6   0        1.22        0.12      1.78 o
  11   6   0        3.58        1.65      4.27 o
  12   6   0        1.90       15.26      8.68 o
  13   6   0        6.60        5.39      4.48 o
   1   7   0      581.84      529.96     18.95 o
   2   7   0      182.33      206.00     12.44 o
   3   7   0      154.39      167.45     12.57 o
   4   7   0      130.32      132.44     12.88 o
   5   7   0     1559.45     1553.59     59.93 o
   6   7   0      341.19      306.85     25.25 o
   7   7   0       64.81       66.78     13.86 o
   8   7   0        5.25       11.19      6.94 o
   9   7   0       73.71       82.77     19.89 o
  10   7   0        0.00        2.64      0.50 o
  11   7   0       87.20       78.16     16.89 o
  12   7   0       50.73       61.69     15.81 o
   0   8   0        9.20        2.32      4.34 o
   1   8   0      676.24      791.33     32.10 o
   2   8   0      167.26      194.27     17.46 o
   3   8   0       65.18       68.13     10.20 o
   4   8   0       46.05       55.17      8.92 o
   5   8   0      279.82      260.61     19.05 o
   6   8   0       78.05       69.73      9.67 o
   7   8   0       34.81      188.96     28.66 o
   8   8   0       18.09       27.86      9.67 o
   9   8   0        1.65        0.03      2.04 o
  10   8   0        1.60       -0.72     17.60 o
  11   8   0       62.64       68.83     24.63 o
   1   9   0       69.79       95.01     11.17 o
   2   9   0       35.93       33.20      7.40 o
   3   9   0      294.64      343.20     24.62 o
   4   9   0       56.16       66.18     10.52 o
   5   9   0      392.90      403.48     25.62 o
   6   9   0        8.20        1.75      2.31 o
   7   9   0        6.98       34.69     11.94 o
   8   9   0        6.50        2.53      4.88 o
   9   9   0      210.41      225.12     30.31 o
   0  10   0      136.03      139.07     21.02 o
   1  10   0      128.93      145.26     14.90 o
   2  10   0      143.96      112.35     14.89 o
   3  10   0      660.96      638.92     35.67 o
   4  10   0      177.81      162.90     25.16 o
   5  10   0      113.12      134.46     22.85 o
   6  10   0       37.12       34.19     11.48 o
   7  10   0      189.83      206.46     29.05 o
   1  11   0      276.00      288.00     25.42 o
   2  11   0       69.95       52.53     10.35 o
   3  11   0       33.97       33.32     11.82 o
 -15   0   1      167.69      171.26     36.76 o
 -13   0   1        3.93       11.04      7.26 o
 -11   0   1      325.74      401.08     18.81 o
  -9   0   1      319.94      341.35     25.22 o
  -7   0   1     6302.56     8015.80    108.30 o
  -3   0   1    25836.44    16314.11     73.02 o
   1   0   1     1390.48      904.95     27.48 o
   3   0   1     7017.59     6327.82    102.78 o
   5   0   1      750.84      836.83     49.84 o
   7   0   1     1121.44     1283.27     41.28 o
   9   0   1      701.22      697.41     33.01 o
  11   0   1      353.83      437.65     28.15 o
  13   0   1       21.80       23.00     11.87 o
  15   0   1       27.89       49.89     20.43 o
 -16   1   1        0.56       -2.01      5.61 o
 -15   1   1        3.51        2.64      2.59 o
 -14   1   1       82.96       77.06     11.72 o
 -13   1   1      242.55      274.13     24.53 o
 -12   1   1      141.85      136.25     16.61 o
 -11   1   1       88.45       83.16      6.34 o
 -10   1   1        0.16        2.59      1.60 o
  -9   1   1      255.46      283.30     10.23 o
  -8   1   1       98.67      208.31     46.98 o
  -7   1   1     1171.29     1143.15     27.82 o
  -6   1   1      237.46      200.53     16.94 o
  -5   1   1      768.87      694.37     65.53 o
  -4   1   1     1351.20     1256.99     17.72 o
  -3   1   1     6744.58     6366.40     72.89 o
  -2   1   1      938.01      923.13     14.88 o
  -1   1   1    15532.88    15590.11    334.53 o
   0   1   1      821.05      917.55     21.00 o
   1   1   1     1371.85     1154.85    133.49 o
   2   1   1      190.36      173.27      7.22 o
   3   1   1      607.05      597.05     71.25 o
   4   1   1      277.67      278.88     14.02 o
   5   1   1     2278.39     1918.97     73.09 o
   6   1   1      570.95     1186.68     42.04 o
   7   1   1      967.12     1090.48     46.02 o
   8   1   1       19.12       15.96      3.16 o
   9   1   1      175.90      197.17     13.10 o
  10   1   1        9.11       14.89      2.79 o
  11   1   1        7.79        7.05      2.48 o
  12   1   1      158.16      141.95     15.37 o
  13   1   1      169.55      175.37     17.58 o
  14   1   1       16.98        8.89      4.59 o
  15   1   1        3.98        3.87      9.24 o
 -16   2   1       16.70       11.76      4.41 o
 -15   2   1        3.03       -1.10      2.93 o
 -14   2   1        2.58        3.06      2.82 o
 -13   2   1        3.76       11.17      6.26 o
 -12   2   1       48.34      110.38     31.25 o
 -11   2   1      384.86      399.19     29.94 o
 -10   2   1        3.09        0.86      1.25 o
  -9   2   1      697.59      957.05     48.62 o
  -8   2   1      536.44      539.73     26.79 o
  -7   2   1      501.04      489.46     48.18 o
  -6   2   1     1111.35     1318.65     41.83 o
  -5   2   1     3718.97     3535.93     89.90 o
  -4   2   1     1639.84     1730.11     27.56 o
  -3   2   1     5296.87     5824.64     70.57 o
  -2   2   1       70.84       82.49      7.70 o
  -1   2   1     1122.87     1251.51     17.25 o
   0   2   1     2390.30     2604.96     27.85 o
   1   2   1      781.47      805.79     12.03 o
   2   2   1     2850.90     2584.54     55.92 o
   3   2   1      888.84      883.12     25.14 o
   4   2   1      169.10      154.98      8.50 o
   5   2   1       95.24      104.47      5.33 o
   6   2   1      649.03      689.97     31.12 o
   7   2   1        2.17        1.88      1.37 o
   8   2   1       34.53       57.69     29.03 o
   9   2   1       22.87       11.48      5.16 o
  10   2   1        0.04        1.38      2.53 o
  11   2   1       69.09       76.60     13.67 o
  12   2   1       89.74      106.45     16.54 o
  13   2   1        1.11        0.52      4.22 o
  14   2   1       10.27       14.99      5.42 o
  15   2   1      179.94      173.87     26.73 o
 -15   3   1      155.38      164.94     23.15 o
 -14   3   1        1.58        1.89     12.52 o
 -13   3   1        1.43       -0.15      8.70 o
 -12   3   1       71.81       75.96     14.80 o
 -11   3   1       22.72       44.60     10.64 o
 -10   3   1      282.67      459.98     56.92 o
  -9   3   1        0.12       -1.03      3.53 o
  -8   3   1      426.71      457.74     23.06 o
  -7   3   1     2476.53     2315.35    118.31 o
  -6   3   1     2327.01     2198.38     74.94 o
  -5   3   1       83.63       91.71      7.82 o
  -4   3   1     2396.96     2362.21     45.52 o
  -3   3   1      946.78      970.74     20.12 o
  -2   3   1      310.33      351.55      9.31 o
  -1   3   1     2135.81     2213.04     23.88 o
   0   3   1      910.04      917.03     16.92 o
   1   3   1      984.70     1023.24     16.79 o
   2   3   1      133.35      146.00      7.01 o
   3   3   1      322.70      236.59     12.07 o
   4   3   1      223.72      168.61     16.87 o
   5   3   1     1177.41      704.41    198.49 o
   6   3   1       12.03      112.22     12.15 o
   7   3   1        0.47       -0.36      2.58 o
   8   3   1      132.97      140.93     13.74 o
   9   3   1      102.15       77.29     10.65 o
  10   3   1       99.01       91.25     16.71 o
  11   3   1      171.71      168.40     21.39 o
  12   3   1       32.38       36.10     10.07 o
  13   3   1      239.52      251.61     35.06 o
  14   3   1      179.18      179.68     24.21 o
 -15   4   1        0.10       15.81      8.35 o
 -14   4   1       44.51       41.13     11.93 o
 -13   4   1      119.08      124.69     19.77 o
 -12   4   1      136.81      147.54     20.52 o
 -11   4   1        8.24       35.71     16.93 o
 -10   4   1       10.98       29.73     10.03 o
  -9   4   1       13.49       28.44      9.80 o
  -8   4   1      475.02      487.03     28.31 o
  -7   4   1      119.54       99.06     10.04 o
  -6   4   1      780.31      792.41     30.82 o
  -5   4   1      570.99      648.36     24.40 o
  -4   4   1      102.43      102.36      7.36 o
  -3   4   1      190.01      189.08     12.52 o
  -2   4   1     3216.72     3284.20     49.61 o
  -1   4   1     2130.36     2307.97     24.69 o
   0   4   1      488.32      602.95     12.40 o
   1   4   1      766.46      812.17     14.68 o
   2   4   1       98.19       70.45      4.63 o
   3   4   1      281.60      323.48     10.01 o
   4   4   1      395.75      157.47     75.61 o
   5   4   1      968.95      871.50     17.04 o
   6   4   1       12.71       35.18     11.61 o
   7   4   1        3.32       10.26      4.77 o
   8   4   1      170.82      179.52     19.07 o
   9   4   1       10.59       13.31      4.16 o
  10   4   1      195.13      214.88     24.90 o
  11   4   1      410.03      414.21     34.95 o
  12   4   1      164.18      160.89     26.47 o
  13   4   1       56.18       62.26     14.12 o
  14   4   1        0.05        2.68      3.28 o
 -14   5   1       46.14       51.32     13.68 o
 -13   5   1       43.84       54.87     15.50 o
 -12   5   1        0.15        2.67      2.83 o
 -11   5   1       26.72       22.93      7.81 o
 -10   5   1        8.97       17.43      7.72 o
  -9   5   1      171.71      532.47     96.53 o
  -8   5   1      114.82      265.11     25.40 o
  -7   5   1       23.38       10.27      2.03 o
  -6   5   1      159.69      143.42      6.66 o
  -5   5   1       37.95       32.27      8.30 o
  -4   5   1      617.39      470.56     87.22 o
  -3   5   1      425.93      475.35     16.50 o
  -2   5   1     1166.73     1203.96     18.97 o
  -1   5   1        9.22       10.62      1.65 o
   0   5   1      478.89      535.17     14.34 o
   1   5   1      654.80      733.14     15.47 o
   2   5   1        1.86        0.78      0.85 o
   3   5   1      179.93      160.08      9.06 o
   4   5   1      123.65      105.53      7.94 o
   5   5   1      488.03      523.33     33.43 o
   6   5   1      524.70      470.77     34.23 o
   7   5   1      165.40      142.48     11.93 o
   8   5   1        4.68        7.77      2.58 o
   9   5   1      340.74      339.94     31.07 o
  10   5   1      572.18      551.10     40.98 o
  11   5   1        0.74       -1.93      3.81 o
  12   5   1        3.62       -4.23      4.23 o
  13   5   1       87.85       72.83     16.36 o
 -13   6   1       33.82       38.81     11.99 o
 -12   6   1       82.09       84.98     17.07 o
 -11   6   1        1.76       -1.74      5.58 o
 -10   6   1        5.65       -2.54      7.47 o
  -9   6   1      117.07      139.23     20.21 o
  -8   6   1      140.07      122.78      6.98 o
  -7   6   1      190.94      157.43     10.92 o
  -6   6   1      162.64      153.52     11.47 o
  -5   6   1      502.96      591.86     24.57 o
  -4   6   1      215.80      229.69     15.66 o
  -3   6   1      710.32      703.51     23.80 o
  -2   6   1       38.26       38.22      4.82 o
  -1   6   1        6.53        6.62      1.48 o
   0   6   1     1269.36     1455.83     50.82 o
   1   6   1      769.91      760.62     20.00 o
   2   6   1     1129.98     1124.25     31.58 o
   3   6   1      454.71      559.60     24.63 o
   4   6   1      147.78      145.17     11.07 o
   5   6   1        6.10        4.60      1.89 o
   6   6   1       12.08       44.21     12.49 o
   7   6   1       79.32      102.86     16.45 o
   8   6   1      980.33     1219.14     78.59 o
   9   6   1       30.33       30.59     10.23 o
  10   6   1        1.53        1.39      5.99 o
  11   6   1       71.07       59.90     14.50 o
  12   6   1       87.28       90.33     18.17 o
 -12   7   1       21.74       32.58     12.50 o
 -11   7   1       11.18       15.87      8.04 o
 -10   7   1       98.01       94.77     20.98 o
  -9   7   1       43.14       57.26     14.00 o
  -8   7   1        4.06       11.43      6.71 o
  -7   7   1      163.17      125.73      9.51 o
  -6   7   1      301.58      286.03     21.70 o
  -5   7   1      511.04      500.84     24.66 o
  -4   7   1      178.77      216.14     16.79 o
  -3   7   1      743.44      768.03     31.79 o
  -2   7   1     1135.35     1273.86     30.21 o
  -1   7   1      393.74      430.95     16.52 o
   0   7   1      335.83      386.57     21.64 o
   1   7   1        0.74       -1.73      1.73 o
   2   7   1      142.50      135.94     13.26 o
   3   7   1       29.98       32.19      7.76 o
   4   7   1      194.01      205.40     18.96 o
   5   7   1      267.57      279.28     26.08 o
   6   7   1      467.40      421.36     30.70 o
   7   7   1       12.92       66.50     14.25 o
   8   7   1      164.35      165.20     23.27 o
   9   7   1       23.83       20.45     10.60 o
  10   7   1      105.25      118.37     20.57 o
  11   7   1       36.97       35.31     11.55 o
 -11   8   1        5.98        1.80      5.56 o
 -10   8   1       32.07       57.23     15.19 o
  -9   8   1        0.87        0.06      4.40 o
  -8   8   1      404.65      415.15     37.41 o
  -7   8   1       58.39       52.13     13.71 o
  -6   8   1      142.41      138.38     13.43 o
  -5   8   1       76.17       67.22      9.80 o
  -4   8   1      186.72      201.20     17.39 o
  -3   8   1       68.73       61.23     14.33 o
  -2   8   1      553.86      618.67     22.22 o
  -1   8   1       61.28       66.99      6.54 o
   0   8   1     1185.27     1108.03     35.87 o
   1   8   1       23.33       18.60      4.78 o
   2   8   1      357.28      426.90     25.98 o
   3   8   1      382.21      445.32     26.12 o
   4   8   1      128.45      136.69     13.90 o
   5   8   1        4.04        5.78      2.71 o
   6   8   1        2.08      158.14     22.83 o
   7   8   1       31.09       23.04     15.13 o
   8   8   1        1.62       -1.21      3.76 o
   9   8   1        1.01       -0.62      5.00 o
  10   8   1       12.37       36.44     10.57 o
  -9   9   1        2.64        5.86      4.04 o
  -8   9   1       68.57      108.79     20.77 o
  -7   9   1       42.64       38.14     11.73 o
  -6   9   1       95.41       92.00     17.79 o
  -5   9   1       12.45       22.63      5.89 o
  -4   9   1      319.87      320.56     23.55 o
  -3   9   1       62.04       61.93     10.12 o
  -2   9   1      182.87      205.95     19.06 o
  -1   9   1        0.36        0.87      1.75 o
   0   9   1      122.01      121.57     12.57 o
   1   9   1       73.85       72.74      9.69 o
   2   9   1      112.33      128.04     14.87 o
   3   9   1        1.59        4.27      2.86 o
   4   9   1       80.87       89.88     12.31 o
   5   9   1        4.01       -3.51      5.15 o
   6   9   1       25.41       26.90      9.69 o
   7   9   1       89.04       98.29     19.26 o
   8   9   1        2.26       -5.07      5.07 o
   9   9   1       76.87      103.60     20.38 o
  -7  10   1       90.95       95.38     19.43 o
  -6  10   1       10.56       12.88      8.68 o
  -5  10   1       57.12       67.97     16.11 o
  -4  10   1      160.78      202.04     19.88 o
  -3  10   1      427.25      417.70     28.94 o
  -2  10   1      121.26      123.52     15.62 o
  -1  10   1        0.54       -3.70      3.70 o
   0  10   1      188.11      156.65     15.42 o
   1  10   1      182.23      166.93     18.26 o
   2  10   1      263.33      265.75     22.99 o
   3  10   1       10.92       11.49      5.31 o
   4  10   1       77.76       73.01     20.53 o
   5  10   1       10.94       13.50      7.01 o
   6  10   1      156.39      219.93     29.96 o
  -3  11   1        9.28       11.99      6.48 o
  -2  11   1       41.61       45.16     10.07 o
  -1  11   1       14.27        5.15      6.36 o
   0  11   1      293.25      304.80     22.88 o
   1  11   1        0.58       12.78      5.92 o
   2  11   1       49.09       37.78      8.63 o
 -16   0   2      226.77      247.68     45.34 o
 -14   0   2      104.05       80.76     23.13 o
 -12   0   2       30.18       26.15      5.37 o
 -10   0   2       93.98      119.84     16.11 o
  -8   0   2      431.95      442.61     18.92 o
  -6   0   2      138.22      117.29      7.17 o
  -4   0   2     1242.83     1201.22     42.42 o
  -2   0   2       75.65       88.46      7.71 o
   0   0   2      676.75      463.67    319.55 o
   2   0   2     1761.87     1266.07     46.15 o
   4   0   2     3746.47     3811.10     70.36 o
   6   0   2      309.14      436.57     26.59 o
   8   0   2      243.87      246.43     19.56 o
  10   0   2      335.35      324.94     24.47 o
  12   0   2       24.36       15.15      5.48 o
  14   0   2      190.01      198.05     38.91 o
 -16   1   2       40.71       39.65     12.44 o
 -15   1   2      135.95      140.56     23.27 o
 -14   1   2      299.90      302.30     23.65 o
 -13   1   2       32.69       44.72     10.04 o
 -12   1   2      277.30      230.21     10.71 o
 -11   1   2       98.50       82.44      6.31 o
 -10   1   2      109.26      105.25      6.84 o
  -9   1   2       47.13       46.96      4.39 o
  -8   1   2      406.90      402.47     13.04 o
  -7   1   2      958.92      824.36     55.45 o
  -6   1   2      651.14      623.53     16.56 o
  -5   1   2      101.82       94.29      4.22 o
  -4   1   2     4268.45     3960.35     29.49 o
  -3   1   2      310.48      331.44      8.82 o
  -2   1   2     4769.73     5155.96     66.29 o
  -1   1   2      682.68      771.01     10.88 o
   0   1   2    12592.14    12837.24     46.19 o
   1   1   2      102.56       41.97     14.40 o
   2   1   2      695.25      625.59     36.66 o
   3   1   2     1303.57     1219.25     33.36 o
   4   1   2     1034.15      563.73     58.15 o
   5   1   2       13.06       18.98      4.04 o
   6   1   2      732.54      794.50     30.19 o
   7   1   2       16.98       11.12      3.65 o
   8   1   2      538.47      566.35     23.18 o
   9   1   2      161.68      171.18     13.20 o
  10   1   2       12.16       17.23      4.26 o
  11   1   2       99.27      102.13      7.43 o
  12   1   2      441.63      389.72     26.26 o
  13   1   2       34.16       41.69      8.70 o
  14   1   2       93.08      112.62     20.64 o
 -16   2   2        2.86        9.37      7.49 o
 -15   2   2        9.37       10.53      5.56 o
 -14   2   2      222.73      210.90     23.44 o
 -13   2   2       48.81       54.37     11.89 o
 -12   2   2      202.85      194.89     21.23 o
 -11   2   2        2.12        0.73      0.63 o
 -10   2   2     1761.07     2148.48     67.97 o
  -9   2   2      283.16      541.04     30.86 o
  -8   2   2     1462.94     1761.61     71.92 o
  -7   2   2     1000.82      956.66     30.94 o
  -6   2   2     3185.31     3201.63     44.88 o
  -5   2   2       77.35       88.75      5.75 o
  -4   2   2      137.65      128.29     11.61 o
  -3   2   2     3417.60     3732.41     62.40 o
  -2   2   2       63.68       82.82      6.02 o
  -1   2   2      114.80      105.85      4.93 o
   0   2   2     3834.10     3651.28     56.29 o
   1   2   2     1747.84     1460.43    220.14 o
   2   2   2      396.06      355.38     21.77 o
   3   2   2      380.52      358.07     12.95 o
   4   2   2      187.54      134.76     15.61 o
   5   2   2      204.04      221.44     14.66 o
   6   2   2      472.87      501.98     23.38 o
   7   2   2        4.78       -0.45      4.46 o
   8   2   2        4.53       10.32      5.45 o
   9   2   2        8.81        3.61      1.73 o
  10   2   2      175.97      149.59     13.76 o
  11   2   2       24.97       18.37      6.85 o
  12   2   2       18.32       18.30      8.37 o
  13   2   2        2.04        2.28      5.10 o
  14   2   2       67.54       57.44     14.71 o
 -16   3   2      159.82      134.16     34.19 o
 -15   3   2       60.95       84.72     16.24 o
 -14   3   2      130.45      135.64     20.30 o
 -13   3   2      273.43      279.39     27.86 o
 -12   3   2      244.04      219.24     23.86 o
 -11   3   2      560.33      669.77     42.91 o
 -10   3   2      313.56      327.60     21.44 o
  -9   3   2      317.20      348.91     34.65 o
  -8   3   2     1426.81     1439.48     51.82 o
  -7   3   2     1732.68     1759.01     32.59 o
  -6   3   2      339.92      358.78     13.88 o
  -5   3   2      123.52      109.14      6.67 o
  -4   3   2     3375.19     3404.56     45.52 o
  -3   3   2     2952.74     3321.54     63.51 o
  -2   3   2      507.06      657.64     14.47 o
  -1   3   2      195.71      254.37      7.47 o
   0   3   2      176.91      198.52      6.86 o
   1   3   2      158.38      163.84      5.26 o
   2   3   2      824.75      617.08     33.68 o
   3   3   2       50.53       39.32      2.66 o
   4   3   2      471.64       69.04     63.07 o
   5   3   2       90.75      192.65     55.32 o
   6   3   2        5.56       18.94      4.26 o
   7   3   2       17.23       11.03      5.51 o
   8   3   2       11.95        5.38      2.64 o
   9   3   2        0.72       18.96     39.67 o
  10   3   2       11.02       10.00      4.66 o
  11   3   2        9.19       12.04      5.72 o
  12   3   2      251.76      242.27     27.45 o
  13   3   2       24.58       21.74      7.80 o
  14   3   2       14.40       13.66      6.25 o
 -15   4   2        6.42       -0.03      0.57 o
 -14   4   2      423.94      404.60     36.33 o
 -13   4   2      180.65      174.30     23.17 o
 -12   4   2        0.55       20.15      9.59 o
 -11   4   2        2.42       12.56      6.34 o
 -10   4   2     1892.14     1710.76     68.55 o
  -9   4   2     1912.06     2141.88    131.30 o
  -8   4   2      384.42      319.10     29.35 o
  -7   4   2      168.43      168.59     10.12 o
  -6   4   2      601.71      608.02     21.07 o
  -5   4   2     1013.88     1126.78     22.73 o
  -4   4   2      192.04      284.49     13.09 o
  -3   4   2      808.28     1015.88     66.35 o
  -2   4   2      278.41      259.95      8.85 o
  -1   4   2     1780.42     2211.00     39.76 o
   0   4   2      884.02     1044.04     30.11 o
   1   4   2       76.28       58.19      4.06 o
   2   4   2      811.81      851.71     16.94 o
   3   4   2      829.75      736.34     77.94 o
   4   4   2      332.41      257.04     10.09 o
   5   4   2        8.15       16.54      2.69 o
   6   4   2      129.20      111.82     17.97 o
   7   4   2      113.91      139.79     16.38 o
   8   4   2      282.53      278.42     19.60 o
   9   4   2       77.15       65.35     12.88 o
  10   4   2       58.77       84.16     15.65 o
  11   4   2        1.60        6.03      4.31 o
  12   4   2        2.34        4.10      2.97 o
  13   4   2       13.27       14.01     12.23 o
 -15   5   2      322.22      295.69     33.51 o
 -14   5   2       21.59       10.16      9.03 o
 -13   5   2        3.58       20.13      9.28 o
 -12   5   2      360.77      401.24     35.99 o
 -11   5   2      128.30      141.46     20.57 o
 -10   5   2      166.74      161.54     15.21 o
  -9   5   2      109.45      129.76     16.86 o
  -8   5   2      504.78      451.75     22.46 o
  -7   5   2        4.74        1.99      0.68 o
  -6   5   2      251.96      241.03     11.04 o
  -5   5   2      710.57      740.47     25.30 o
  -4   5   2      794.26      873.52     27.54 o
  -3   5   2      409.54      476.86     12.84 o
  -2   5   2       26.58       47.61      3.68 o
  -1   5   2      722.45      874.03     16.11 o
   0   5   2      698.88      742.69     15.63 o
   1   5   2        2.42        2.62      0.92 o
   2   5   2        6.33        3.19      0.75 o
   3   5   2       71.74       57.29      5.15 o
   4   5   2      545.22      402.53     71.50 o
   5   5   2      615.39      602.34     38.52 o
   6   5   2       16.62       10.74      2.36 o
   7   5   2      256.03      287.32     26.69 o
   8   5   2      301.96      356.40     25.25 o
   9   5   2       43.34       67.01     14.48 o
  10   5   2       25.78       20.99      7.47 o
  11   5   2       18.50       14.60      7.38 o
  12   5   2       82.82      101.01     19.00 o
  13   5   2        3.37        1.17      3.78 o
 -14   6   2       70.05       64.94     15.56 o
 -13   6   2      172.70      137.28     22.32 o
 -12   6   2       29.76       30.60     10.33 o
 -11   6   2      198.47      202.59     25.74 o
 -10   6   2      149.00      214.55     25.73 o
  -9   6   2        7.65       15.66      6.65 o
  -8   6   2      210.49      191.98     13.49 o
  -7   6   2      421.46      383.55     20.39 o
  -6   6   2     1507.79     1442.64     44.89 o
  -5   6   2      431.36      514.97     23.49 o
  -4   6   2      294.59      309.53     12.75 o
  -3   6   2      118.65      114.05      7.41 o
  -2   6   2     1035.55     1090.57     21.95 o
  -1   6   2       52.91       45.90      4.11 o
   0   6   2      139.31      153.65      8.27 o
   1   6   2     1283.74     1256.54     26.65 o
   2   6   2      184.23      173.38     10.73 o
   3   6   2      261.76      227.39     17.82 o
   4   6   2       79.40       65.70      6.95 o
   5   6   2      623.84      674.67     55.68 o
   6   6   2      148.96      134.32     33.73 o
   7   6   2      377.60      453.04     35.93 o
   8   6   2       17.02       11.99      5.84 o
   9   6   2        5.52       13.03      9.67 o
  10   6   2       58.19       48.17     12.38 o
  11   6   2      118.39      144.36     22.73 o
  12   6   2       44.74       57.10     15.13 o
 -13   7   2       39.17       43.26     13.45 o
 -12   7   2        2.05        5.31      3.53 o
 -11   7   2       27.30       56.86     15.00 o
 -10   7   2       49.37       71.78     16.06 o
  -9   7   2       64.29      366.55     41.84 o
  -8   7   2      406.40      382.41     20.41 o
  -7   7   2      227.14      229.39     12.73 o
  -6   7   2       64.46       58.86      8.46 o
  -5   7   2      683.92      631.75     24.81 o
  -4   7   2      555.94      562.56     27.23 o
  -3   7   2       84.75       78.57      8.39 o
  -2   7   2       94.95      107.62      8.62 o
  -1   7   2     1613.34     1544.78     30.36 o
   0   7   2      301.65      267.31     13.67 o
   1   7   2       76.26      104.32     10.11 o
   2   7   2      332.44      307.02     17.29 o
   3   7   2      221.77      197.04     13.64 o
   4   7   2      215.33      227.28     16.93 o
   5   7   2       72.02      101.28     10.99 o
   6   7   2      244.81      236.49     26.40 o
   7   7   2        1.45        4.10      3.76 o
   8   7   2       35.75       17.52      7.05 o
   9   7   2       70.73       75.53     19.15 o
  10   7   2        1.25       -1.29      7.08 o
  11   7   2       12.31       16.00      7.08 o
 -11   8   2      123.38      121.02     21.65 o
 -10   8   2        0.49        2.35      4.93 o
  -9   8   2      357.80      408.72     38.02 o
  -8   8   2        8.11        4.31      9.46 o
  -7   8   2      783.53      756.57     33.29 o
  -6   8   2      286.30      300.28     20.60 o
  -5   8   2      221.13      261.28     19.84 o
  -4   8   2      157.32      151.35     15.09 o
  -3   8   2     1153.63     1103.17     41.39 o
  -2   8   2      138.30      139.09     10.22 o
  -1   8   2      820.20      750.13     21.70 o
   0   8   2      306.81      281.51     18.04 o
   1   8   2      541.73      508.75     20.85 o
   2   8   2        9.07        1.66      2.36 o
   3   8   2     1004.27      955.63     44.90 o
   4   8   2       98.85       78.54     10.97 o
   5   8   2        6.03      252.30     28.72 o
   6   8   2       11.79       42.64     17.92 o
   7   8   2       29.67       43.52     16.45 o
   8   8   2       75.38       55.60     16.12 o
   9   8   2      146.89      178.40     26.18 o
  10   8   2        0.00        6.99      6.76 o
 -10   9   2       23.55       14.48      6.58 o
  -9   9   2      253.60      251.59     31.53 o
  -8   9   2       43.69       48.41     13.12 o
  -7   9   2       83.92       71.39     15.56 o
  -6   9   2       58.63       93.51     17.66 o
  -5   9   2      760.46      760.90     36.18 o
  -4   9   2       65.07       72.78     11.22 o
  -3   9   2      108.30      129.10     15.02 o
  -2   9   2        0.37        1.96      2.80 o
  -1   9   2      300.22      265.09     18.92 o
   0   9   2       21.47       10.96      9.13 o
   1   9   2      163.18      162.62     17.04 o
   2   9   2        0.39       -0.36      1.79 o
   3   9   2       15.01        4.54      1.91 o
   4   9   2        0.12       -1.25      2.10 o
   5   9   2       24.78       63.35     15.24 o
   6   9   2       12.89       17.86      7.76 o
   7   9   2       83.63      105.94     20.17 o
   8   9   2      146.63      152.86     24.88 o
  -7  10   2       61.13       59.43     15.31 o
  -6  10   2      120.98      122.50     21.57 o
  -5  10   2        4.78        2.55      3.96 o
  -4  10   2       19.91       23.35      6.56 o
  -3  10   2       88.71      111.01     14.66 o
  -2  10   2        2.74        0.50      2.37 o
  -1  10   2       68.25       93.79     11.91 o
   0  10   2      116.61      122.43     13.66 o
   1  10   2      145.30      187.32     19.80 o
   2  10   2       11.02        7.31      3.79 o
   3  10   2       56.36       50.34     10.01 o
   4  10   2       19.09       20.14     11.51 o
   5  10   2        4.66      149.95     24.35 o
   6  10   2        4.07       23.75     12.07 o
  -3  11   2       32.79       24.32      6.73 o
  -2  11   2       10.12       11.10      3.90 o
  -1  11   2       53.38       58.59     11.14 o
   0  11   2       37.42       37.21      9.14 o
   1  11   2       48.99       45.05     10.07 o
   2  11   2        6.99        0.75      2.40 o
 -15   0   3      116.83      117.11     29.89 o
 -13   0   3        1.34       10.85      6.29 o
 -11   0   3      777.06      764.61     28.63 o
  -9   0   3      487.35      516.52     25.68 o
  -7   0   3       64.09       62.03      5.68 o
  -5   0   3      108.64       88.70      5.97 o
  -3   0   3       96.16      119.95      7.71 o
  -1   0   3    14950.28    14609.18    118.40 o
   1   0   3     5375.09     4617.87     52.90 o
   3   0   3       34.67       57.62      8.24 o
   5   0   3     1224.14     1154.76     44.48 o
   7   0   3      182.69      258.91     29.98 o
   9   0   3      181.51      230.66     25.32 o
  11   0   3        0.41        1.19      2.54 o
  13   0   3       58.27       67.19     22.00 o
 -16   1   3       22.51       15.27      7.98 o
 -15   1   3      171.62      164.52     24.58 o
 -14   1   3        2.23        2.24      5.18 o
 -13   1   3      185.29      191.91     12.62 o
 -12   1   3      211.40      212.19      9.75 o
 -11   1   3       26.57       34.33      3.74 o
 -10   1   3      116.00      174.51     15.49 o
  -9   1   3      365.52      587.41     33.95 o
  -8   1   3       26.01       78.26      6.67 o
  -7   1   3      727.86      665.88     48.76 o
  -6   1   3      475.27      523.17     13.52 o
  -5   1   3     1633.03     1741.26     55.13 o
  -4   1   3      977.93     1051.22     24.27 o
  -3   1   3      469.79      493.86     10.71 o
  -2   1   3      203.51      246.75      6.90 o
  -1   1   3     3634.68     4191.02     92.85 o
   0   1   3      149.60      112.10     13.98 o
   1   1   3     1116.70     1092.42     17.25 o
   2   1   3      949.70      710.40    109.54 o
   3   1   3     1260.98      990.22     49.28 o
   4   1   3       51.28       56.82      4.71 o
   5   1   3      224.76      208.78      9.85 o
   6   1   3       28.66       83.48     17.68 o
   7   1   3     1058.56     1120.24     52.26 o
   8   1   3       10.67       17.47      4.13 o
   9   1   3        0.73       -1.10      1.49 o
  10   1   3      142.49      121.66      8.41 o
  11   1   3      471.42      461.77     21.91 o
  12   1   3       18.08       13.66      4.71 o
  13   1   3       78.57       76.40     16.32 o
  14   1   3       31.88       21.78      8.75 o
 -16   2   3        2.44        4.85      6.37 o
 -15   2   3        6.63       24.95     23.09 o
 -14   2   3        2.88        8.25      4.06 o
 -13   2   3        1.49       -0.50      2.21 o
 -12   2   3        8.06        4.06      1.83 o
 -11   2   3       16.62       31.63     11.67 o
 -10   2   3       86.87      146.86     29.25 o
  -9   2   3        0.52       12.44      3.94 o
  -8   2   3        1.82       98.93     81.49 o
  -7   2   3      642.35      579.30     17.74 o
  -6   2   3      679.18      642.96     18.86 o
  -5   2   3      328.23      340.71     15.20 o
  -4   2   3     1046.01     1095.09     21.46 o
  -3   2   3      162.73      158.49      7.74 o
  -2   2   3     3545.05     3766.53     54.88 o
  -1   2   3     5869.17     5948.74     41.89 o
   0   2   3     1907.55     1948.47    112.74 o
   1   2   3     1609.57     1476.21     34.84 o
   2   2   3      252.26      162.75     24.49 o
   3   2   3      652.32      551.61     35.95 o
   4   2   3        5.90        2.01      0.63 o
   5   2   3     1294.22     1261.53     46.44 o
   6   2   3        0.54        4.30      4.91 o
   7   2   3       53.15      106.10     62.33 o
   8   2   3      141.04      142.34     17.64 o
   9   2   3     1466.70     1507.95     63.65 o
  10   2   3       32.23       26.08      5.30 o
  11   2   3        6.08        1.74      5.47 o
  12   2   3       12.74       16.79      7.21 o
  13   2   3      355.59      323.97     26.21 o
  14   2   3        0.13        0.71      2.47 o
 -16   3   3       67.84       72.61     23.69 o
 -15   3   3        0.24        7.04      4.57 o
 -14   3   3       55.25       58.83     13.19 o
 -13   3   3      132.57      116.75     17.68 o
 -12   3   3       55.39       53.57     11.46 o
 -11   3   3      264.99      244.18     23.92 o
 -10   3   3      983.79     1226.59     59.50 o
  -9   3   3      288.09      382.52     27.31 o
  -8   3   3      403.22      365.03     15.76 o
  -7   3   3      342.49      274.48     13.48 o
  -6   3   3       53.63       63.36      5.96 o
  -5   3   3     1948.79     2333.65    111.45 o
  -4   3   3     1014.98     1190.38     24.84 o
  -3   3   3     6813.79     7906.39     76.00 o
  -2   3   3     2606.35     3023.86     29.70 o
  -1   3   3      514.31      629.84     14.00 o
   0   3   3      248.42      239.51      6.79 o
   1   3   3      299.65      236.43      8.53 o
   2   3   3       35.40       29.25      2.49 o
   3   3   3     1425.38     1024.05     33.90 o
   4   3   3      341.70      317.72     14.98 o
   5   3   3       61.99      131.16     12.45 o
   6   3   3       18.25       38.70      7.54 o
   7   3   3      348.84      343.63     21.34 o
   8   3   3       45.68       29.53      8.50 o
   9   3   3      272.91      217.19     21.07 o
  10   3   3      212.78      205.96     23.91 o
  11   3   3      343.70      311.99     30.22 o
  12   3   3       40.53       39.69     11.43 o
  13   3   3      109.98      115.61     19.66 o
 -15   4   3       41.92       50.32     13.87 o
 -14   4   3      201.03      209.32     26.00 o
 -13   4   3        2.35       14.74      7.92 o
 -12   4   3       48.89       48.99     11.35 o
 -11   4   3      215.54      226.34     24.34 o
 -10   4   3      282.33      431.01     34.06 o
  -9   4   3      228.88      234.84     12.71 o
  -8   4   3      991.04      809.33     27.24 o
  -7   4   3      798.74      815.32     27.37 o
  -6   4   3      129.37      132.81      7.12 o
  -5   4   3      199.17      258.26     13.07 o
  -4   4   3      351.59      469.76     21.00 o
  -3   4   3      936.03     1090.28     24.35 o
  -2   4   3     1508.98     1519.95     22.66 o
  -1   4   3      188.66      199.57      7.39 o
   0   4   3       24.06       23.41      2.43 o
   1   4   3      157.65      117.31     37.02 o
   2   4   3     1256.92     1059.33    121.20 o
   3   4   3       11.70       14.90      2.44 o
   4   4   3       46.79       41.06      3.12 o
   5   4   3      116.85      109.35     12.35 o
   6   4   3       55.48       56.35      5.44 o
   7   4   3      177.41      151.85     13.59 o
   8   4   3      567.97      537.57     28.21 o
   9   4   3      442.40      467.96     35.80 o
  10   4   3      216.43      203.49     24.46 o
  11   4   3       23.08        8.96      5.07 o
  12   4   3      196.23      203.16     26.39 o
  13   4   3       11.47       15.88      7.56 o
 -15   5   3       17.40       17.88      7.47 o
 -14   5   3        0.42       -0.22      5.20 o
 -13   5   3      664.40      677.77     47.67 o
 -12   5   3       69.24       68.66     14.02 o
 -11   5   3       49.13       79.70     22.78 o
 -10   5   3       35.99      240.59     25.62 o
  -9   5   3      347.02      330.74     15.53 o
  -8   5   3      724.80      652.56     26.23 o
  -7   5   3      348.62      352.17     13.34 o
  -6   5   3      531.96      504.94     17.61 o
  -5   5   3      572.69      668.40     39.67 o
  -4   5   3      758.31      749.72     21.99 o
  -3   5   3      112.13       89.51      6.30 o
  -2   5   3      502.89      529.42     14.48 o
  -1   5   3      673.74      668.85     16.39 o
   0   5   3      275.35      278.86      9.88 o
   1   5   3      100.93       94.20      5.98 o
   2   5   3       61.45       60.27      5.49 o
   3   5   3      484.74      409.42     19.50 o
   4   5   3      315.92      330.17     13.38 o
   5   5   3       16.23       17.15      2.54 o
   6   5   3       62.99       57.86      5.96 o
   7   5   3      124.06      106.36      7.92 o
   8   5   3       90.64       60.87     19.51 o
   9   5   3      310.05      309.85     30.89 o
  10   5   3      126.35      138.84     21.14 o
  11   5   3       24.02       22.99      9.09 o
  12   5   3       11.48       16.21      6.56 o
 -14   6   3      104.12      105.12     19.95 o
 -13   6   3        7.20       -3.45      3.45 o
 -12   6   3      265.80      270.19     30.16 o
 -11   6   3      231.50      257.62     28.71 o
 -10   6   3       34.26       49.91     12.24 o
  -9   6   3       82.30       87.86     10.10 o
  -8   6   3      709.51      583.20     35.64 o
  -7   6   3      413.33      442.19     17.15 o
  -6   6   3      410.81      490.64     28.14 o
  -5   6   3       47.69       46.14      5.33 o
  -4   6   3      168.06      171.79     11.72 o
  -3   6   3      124.73      145.95      9.02 o
  -2   6   3       89.84       91.70      6.51 o
  -1   6   3      393.18      471.48     15.11 o
   0   6   3      532.98      562.64     23.71 o
   1   6   3      748.04      707.04     20.01 o
   2   6   3      180.34      143.32     19.48 o
   3   6   3       15.15       10.38      2.36 o
   4   6   3        2.49       43.86     14.18 o
   5   6   3     1048.28      975.69     28.35 o
   6   6   3      156.92      171.36     21.50 o
   7   6   3       54.19       39.36     10.53 o
   8   6   3       50.11       30.01     15.70 o
   9   6   3       62.69       68.17     15.53 o
  10   6   3       26.54       12.89      8.61 o
  11   6   3      111.68      117.36     21.16 o
 -13   7   3       27.50       24.96      9.16 o
 -12   7   3      108.74      200.41     42.12 o
 -11   7   3       44.25       46.44     12.92 o
 -10   7   3      252.96      285.27     31.19 o
  -9   7   3      236.13      191.25     24.54 o
  -8   7   3       76.29       85.64      7.95 o
  -7   7   3      265.01      265.35     14.54 o
  -6   7   3      317.56      297.74     18.83 o
  -5   7   3      115.90      155.63     10.16 o
  -4   7   3       74.79       70.82      7.19 o
  -3   7   3      138.03      130.23      8.88 o
  -2   7   3       57.97       57.72      5.40 o
  -1   7   3      882.52      816.11     19.57 o
   0   7   3      203.33      188.01     12.03 o
   1   7   3       40.20       34.27      5.03 o
   2   7   3      120.84      115.98     11.48 o
   3   7   3      822.18      662.27     62.27 o
   4   7   3       35.12       52.84      9.72 o
   5   7   3       48.50      102.18     17.42 o
   6   7   3      120.38      159.45     22.02 o
   7   7   3      234.65      208.99     25.73 o
   8   7   3        2.17        6.94      3.57 o
   9   7   3       12.18       26.83      9.76 o
  10   7   3       97.47       99.35     19.24 o
 -12   8   3       88.93       96.23     19.74 o
 -11   8   3        6.72       14.19      8.16 o
 -10   8   3      240.55      268.31     31.36 o
  -9   8   3       13.13       16.37      7.60 o
  -8   8   3      195.99      200.40     25.51 o
  -7   8   3       33.06       34.82      5.79 o
  -6   8   3      138.05      163.90     15.32 o
  -5   8   3       48.98       54.28      8.87 o
  -4   8   3      583.15      604.93     38.89 o
  -3   8   3       46.66       47.82      7.60 o
  -2   8   3      697.76      855.12     31.99 o
  -1   8   3      126.15      125.46     12.06 o
   0   8   3      110.90       99.86     10.63 o
   1   8   3      582.68      550.19     29.68 o
   2   8   3      937.86      915.90     38.22 o
   3   8   3      149.38      136.38     14.59 o
   4   8   3      133.76      168.69     15.97 o
   5   8   3      327.41      323.73     32.36 o
   6   8   3      466.04      483.14     40.71 o
   7   8   3        0.77        5.18      3.78 o
   8   8   3      130.61      163.66     24.75 o
   9   8   3        3.37        2.36      9.52 o
 -10   9   3       57.48      174.54     28.16 o
  -9   9   3      150.32      166.37     25.01 o
  -8   9   3        7.96       10.72      5.41 o
  -7   9   3       17.05       26.16      8.99 o
  -6   9   3      173.55      180.00     17.34 o
  -5   9   3       38.51       47.83      8.97 o
  -4   9   3      282.08      269.48     21.99 o
  -3   9   3       12.22       17.64      5.70 o
  -2   9   3      175.43      170.92     15.19 o
  -1   9   3       54.24       62.42      8.87 o
   0   9   3      538.77      474.10     25.37 o
   1   9   3        0.86       -0.01      2.53 o
   2   9   3        8.62       14.32      5.52 o
   3   9   3        3.03        0.07      3.14 o
   4   9   3      139.16      143.77     16.52 o
   5   9   3        9.96       11.82      6.59 o
   6   9   3      101.21      159.34     27.18 o
   7   9   3      155.53      141.66     23.73 o
  -8  10   3      356.15      360.74     37.97 o
  -7  10   3       10.92        3.20     16.18 o
  -6  10   3       89.65      100.73     24.54 o
  -5  10   3      107.87      145.10     22.61 o
  -4  10   3       87.48      139.42     16.54 o
  -3  10   3       12.04       18.57      6.15 o
  -2  10   3      144.70      129.36     16.16 o
  -1  10   3      287.83      324.76     22.36 o
   0  10   3      364.72      404.64     25.33 o
   1  10   3        8.66        2.91      3.54 o
   2  10   3       56.19       40.54      8.75 o
   3  10   3       52.96       75.90     16.63 o
   4  10   3       51.32      160.22     24.97 o
   5  10   3        3.48        0.63      2.00 o
  -3  11   3      269.28      269.67     24.55 o
  -2  11   3       28.91       24.84      9.02 o
  -1  11   3       12.30       12.19      4.29 o
   0  11   3       45.21       37.55      9.04 o
 -16   0   4       39.77       30.13     15.19 o
 -14   0   4        2.87        1.66      3.36 o
 -12   0   4       16.75       60.85      8.05 o
 -10   0   4      667.55      615.96     20.61 o
  -8   0   4      310.49      321.08     15.54 o
  -6   0   4      919.64      842.05     27.02 o
  -4   0   4     5513.64     5504.06     93.45 o
  -2   0   4      874.62      911.63     34.42 o
   0   0   4    10171.60     7210.20   1942.93 o
   2   0   4     2138.08      923.74    194.15 o
   4   0   4      501.69      572.32     27.01 o
   6   0   4      477.98      444.71     28.15 o
   8   0   4      338.78      298.28     35.44 o
  10   0   4      189.88      185.22     20.25 o
  12   0   4       10.37        4.90      5.66 o
 -17   1   4        0.01       -8.36      8.36 o
 -16   1   4        0.14       -1.20      4.34 o
 -15   1   4       21.89       18.22      5.24 o
 -14   1   4       92.69      136.01     33.31 o
 -13   1   4      151.00      137.08     16.71 o
 -12   1   4        0.70       -0.91      1.11 o
 -11   1   4        0.61        5.02      1.90 o
 -10   1   4       10.75      427.79    147.17 o
  -9   1   4       17.50      467.41     43.23 o
  -8   1   4      562.47      498.47     18.54 o
  -7   1   4      288.11      326.43     11.41 o
  -6   1   4     1074.11     1154.91     41.68 o
  -5   1   4      464.06      464.46     10.03 o
  -4   1   4        1.72        1.03      0.64 o
  -3   1   4     1084.80     1151.86     19.41 o
  -2   1   4     2429.71     2611.66     80.10 o
  -1   1   4      886.35      895.93     25.78 o
   0   1   4      675.30      394.33    104.90 o
   1   1   4      149.56       59.07     14.53 o
   2   1   4     1363.95     1207.45     25.11 o
   3   1   4       12.31       16.44      2.76 o
   4   1   4      196.00      237.35     12.74 o
   5   1   4       72.23       51.35      4.84 o
   6   1   4      244.34      343.41     15.48 o
   7   1   4      314.91      309.04     15.13 o
   8   1   4        0.09        1.13      1.87 o
   9   1   4       25.72       16.70      3.67 o
  10   1   4       14.99        8.92      2.96 o
  11   1   4       80.46       67.05     10.89 o
  12   1   4       46.72       54.35     10.40 o
  13   1   4       22.65       30.45     10.68 o
 -16   2   4      185.74      170.84     37.37 o
 -15   2   4       10.27       13.95      5.93 o
 -14   2   4       15.97       31.05      8.28 o
 -13   2   4       45.48       32.75      8.57 o
 -12   2   4       11.15       19.71      4.58 o
 -11   2   4       45.60       43.18      6.48 o
 -10   2   4      251.17      280.72     37.32 o
  -9   2   4      427.30      414.43     12.81 o
  -8   2   4      686.52      668.75     27.51 o
  -7   2   4      463.23      466.46     14.40 o
  -6   2   4      153.43      148.17      6.04 o
  -5   2   4      445.81      433.77     11.66 o
  -4   2   4     1372.45     1608.90     26.70 o
  -3   2   4      809.05      928.83     16.87 o
  -2   2   4      222.33      195.48      6.70 o
  -1   2   4      889.58     1042.37     30.79 o
   0   2   4     1881.35     1774.82     48.08 o
   1   2   4      168.42      134.12      7.50 o
   2   2   4      225.03      198.85      7.09 o
   3   2   4        0.28        0.28      0.50 o
   4   2   4      634.86      643.27     19.17 o
   5   2   4       11.44       20.14      4.16 o
   6   2   4        5.42        1.98      1.22 o
   7   2   4      462.43      426.76     17.58 o
   8   2   4      367.36      332.35     20.15 o
   9   2   4      253.07      245.67     24.61 o
  10   2   4        1.69        1.04      1.43 o
  11   2   4       21.54       25.83      7.05 o
  12   2   4       97.11       91.20     13.58 o
  13   2   4      147.57      155.83     24.10 o
 -16   3   4      103.81       96.49     20.84 o
 -15   3   4      415.55      435.69     36.01 o
 -14   3   4      486.07      443.06     35.40 o
 -13   3   4       92.95      101.10     16.77 o
 -12   3   4      162.82      256.43     25.16 o
 -11   3   4      254.94      679.11     81.08 o
 -10   3   4      684.75     1913.07     93.73 o
  -9   3   4        0.41       39.67      7.91 o
  -8   3   4      468.28      432.23     25.43 o
  -7   3   4       59.90       60.45      4.72 o
  -6   3   4      130.50      111.67      8.10 o
  -5   3   4      908.53     1212.70     37.15 o
  -4   3   4      211.24      202.49      9.28 o
  -3   3   4     1060.23     1195.24     24.31 o
  -2   3   4     1976.11     2269.56     90.98 o
  -1   3   4     1396.12     1634.09     32.85 o
   0   3   4      208.49      195.22      8.51 o
   1   3   4      205.84      170.18      8.00 o
   2   3   4      873.08      823.06     16.80 o
   3   3   4        9.07       68.95     20.57 o
   4   3   4      283.45      318.94     13.12 o
   5   3   4       19.45       18.68      3.06 o
   6   3   4      966.77      993.19     36.37 o
   7   3   4      393.85      405.10     28.40 o
   8   3   4        5.67        2.07      3.04 o
   9   3   4      139.95      119.15     18.07 o
  10   3   4        0.20        0.40      1.72 o
  11   3   4       81.27       75.33     14.97 o
  12   3   4        0.24        5.63      3.97 o
  13   3   4       16.44       -0.81      4.64 o
 -16   4   4      247.03      261.24     30.13 o
 -15   4   4        9.08       16.70      8.28 o
 -14   4   4       95.51      121.97     19.70 o
 -13   4   4      192.85      181.10     23.53 o
 -12   4   4      143.99      199.27     24.00 o
 -11   4   4      213.34      249.08     25.18 o
 -10   4   4       18.11       54.37      6.97 o
  -9   4   4     1178.44     1139.72     34.53 o
  -8   4   4      245.35      224.80     21.46 o
  -7   4   4      111.23      108.26      9.76 o
  -6   4   4      276.07      260.75     12.31 o
  -5   4   4     1427.21     1570.99     32.93 o
  -4   4   4        1.14       34.64      4.85 o
  -3   4   4      456.92      529.57     17.59 o
  -2   4   4      283.26      338.30     11.45 o
  -1   4   4       65.26       68.54      4.45 o
   0   4   4      905.95      889.34     18.33 o
   1   4   4      737.21      532.73     84.15 o
   2   4   4      287.76      223.80     12.31 o
   3   4   4        7.28        6.23      1.54 o
   4   4   4      461.32      421.13     17.43 o
   5   4   4      297.91      255.24     14.53 o
   6   4   4      228.80      269.62     17.84 o
   7   4   4        0.93        2.41      1.04 o
   8   4   4      336.71      314.50     29.25 o
   9   4   4       44.57       44.83     11.11 o
  10   4   4       29.89       31.67      9.70 o
  11   4   4        7.75        7.47      3.16 o
  12   4   4       36.66       41.54     14.05 o
 -15   5   4       93.52       87.52     18.70 o
 -14   5   4      404.58      396.45     37.01 o
 -13   5   4       38.40       42.02     12.10 o
 -12   5   4       17.66      153.42     22.61 o
 -11   5   4      533.12      510.57     37.96 o
 -10   5   4      523.88      512.29     21.42 o
  -9   5   4      150.15      130.05     11.05 o
  -8   5   4       80.50       75.95      6.22 o
  -7   5   4      325.85      355.45     15.24 o
  -6   5   4       81.63       94.73      8.13 o
  -5   5   4      153.20      163.46     12.29 o
  -4   5   4      314.81      296.58     14.50 o
  -3   5   4      409.00      495.45     15.63 o
  -2   5   4     1157.35     1132.27     23.28 o
  -1   5   4      661.75      684.60     18.04 o
   0   5   4      244.87      127.41     43.12 o
   1   5   4      113.46       92.34      6.41 o
   2   5   4      991.04      969.03     19.89 o
   3   5   4      485.11      516.72     37.32 o
   4   5   4       22.40       20.74      3.18 o
   5   5   4       95.25       85.90      7.82 o
   6   5   4      557.53      582.40     32.56 o
   7   5   4      163.56      181.21     40.03 o
   8   5   4      137.32      152.85     21.85 o
   9   5   4        0.83       17.79     22.18 o
  10   5   4       72.60       64.60     15.11 o
  11   5   4        1.97        0.06      3.19 o
  12   5   4      203.63      217.76     28.78 o
 -14   6   4       11.57       20.28      9.87 o
 -13   6   4        0.20       45.29     27.90 o
 -12   6   4      143.76      123.06     19.86 o
 -11   6   4       24.65      195.10     25.73 o
 -10   6   4        4.67        5.63      1.78 o
  -9   6   4      180.15      140.74     10.82 o
  -8   6   4       64.88       65.01      6.50 o
  -7   6   4      288.30      262.57     12.06 o
  -6   6   4        9.77       15.87      2.69 o
  -5   6   4      209.76      217.65     13.30 o
  -4   6   4       98.36       86.50      8.18 o
  -3   6   4      216.98      229.43     13.58 o
  -2   6   4      275.78      274.30     13.65 o
  -1   6   4      234.18      244.93     13.02 o
   0   6   4       73.35       70.75      3.95 o
   1   6   4       85.99       66.20     10.65 o
   2   6   4       58.65       18.67      7.29 o
   3   6   4      195.98      172.28      9.47 o
   4   6   4      184.65      201.23     23.18 o
   5   6   4        5.25        2.96      1.78 o
   6   6   4        0.85        1.53      2.81 o
   7   6   4      217.48      186.05     23.70 o
   8   6   4      135.00      189.82     68.25 o
   9   6   4        8.57       17.57     30.42 o
  10   6   4       30.30       45.34     12.98 o
  11   6   4      152.80      140.34     23.50 o
 -13   7   4       57.01       84.90     18.56 o
 -12   7   4       12.13        9.20      6.95 o
 -11   7   4       11.94        7.35      3.18 o
 -10   7   4      185.50      168.86     24.09 o
  -9   7   4      194.33      184.45     15.19 o
  -8   7   4      141.43      126.16      8.66 o
  -7   7   4        5.36        1.70      1.23 o
  -6   7   4      327.01      374.53     17.32 o
  -5   7   4      590.27      586.95     22.05 o
  -4   7   4       23.08       15.77      5.62 o
  -3   7   4       76.80       64.75      6.39 o
  -2   7   4      422.23      446.04     15.70 o
  -1   7   4      313.06      288.27     11.65 o
   0   7   4      121.27      129.46     10.27 o
   1   7   4      277.73      264.99     16.79 o
   2   7   4      332.72      305.35     18.14 o
   3   7   4       95.18       80.08      8.87 o
   4   7   4       90.68      134.19     16.22 o
   5   7   4      253.65      678.56     81.59 o
   6   7   4       62.00       92.02     17.45 o
   7   7   4       55.27       50.83     13.90 o
   8   7   4       70.34       87.36     17.15 o
   9   7   4      287.94      290.99     42.29 o
  10   7   4       12.40       11.32      6.34 o
 -12   8   4       58.27       96.48     19.82 o
 -11   8   4        3.83        3.16      5.37 o
 -10   8   4       30.28       18.84      7.75 o
  -9   8   4      275.57      309.86     32.15 o
  -8   8   4        1.49       -0.47      5.60 o
  -7   8   4       97.22       86.13      9.45 o
  -6   8   4       23.27       15.05      4.42 o
  -5   8   4      218.28      232.72     14.03 o
  -4   8   4      120.86      141.77     11.40 o
  -3   8   4      425.01      475.90     21.68 o
  -2   8   4      222.74      194.64     12.91 o
  -1   8   4      207.45      179.80     12.53 o
   0   8   4       65.77       66.95      7.69 o
   1   8   4       81.11       79.46      9.94 o
   2   8   4       52.87       33.76      6.83 o
   3   8   4       75.35      124.50     14.28 o
   4   8   4      113.98      124.54     20.42 o
   5   8   4       12.99        5.55      2.93 o
   6   8   4        6.80        7.37      6.20 o
   7   8   4      433.10      524.04     44.13 o
   8   8   4       35.58       50.90     14.31 o
 -10   9   4       33.69       29.73     11.49 o
  -9   9   4       12.22        5.89      3.85 o
  -8   9   4       13.37       15.63      7.86 o
  -7   9   4       27.37       14.16      4.81 o
  -6   9   4       32.09       49.30      9.04 o
  -5   9   4      188.75      175.28     17.68 o
  -4   9   4        1.91        3.99      1.18 o
  -3   9   4      161.56      217.65     19.81 o
  -2   9   4       89.58       81.99     10.59 o
  -1   9   4      417.05      383.96     23.00 o
   0   9   4       83.71       81.92     10.46 o
   1   9   4      103.82       96.23     13.53 o
   2   9   4        0.08        0.70      1.51 o
   3   9   4       83.72      123.35     15.27 o
   4   9   4       71.18       81.86     17.29 o
   5   9   4      222.89      409.58     39.99 o
   6   9   4        1.69        7.96      9.06 o
   7   9   4       12.81        1.63      8.80 o
  -8  10   4      141.90      125.40     22.20 o
  -7  10   4      382.74      473.02     42.29 o
  -6  10   4        8.50       12.46      7.11 o
  -5  10   4      501.12      644.46     36.08 o
  -4  10   4      158.98      168.96     18.45 o
  -3  10   4      157.10      143.88     16.94 o
  -2  10   4       12.50        6.42      8.95 o
  -1  10   4      261.43      241.72     19.86 o
   0  10   4       95.22      108.20     15.11 o
   1  10   4      140.91      116.42     15.81 o
   2  10   4       13.65        7.71      4.48 o
   3  10   4      301.69      313.88     34.87 o
   4  10   4       14.41       22.28      9.82 o
 -17   0   5       61.65       49.48     19.14 o
 -15   0   5      168.58      143.61     32.06 o
 -13   0   5        0.24       -0.76      0.97 o
 -11   0   5     1150.15     1083.22     44.04 o
  -9   0   5      101.75       98.57      8.18 o
  -7   0   5      972.37      967.28     21.59 o
  -5   0   5     2277.87     2278.30     42.71 o
  -3   0   5      108.24       87.61     11.78 o
  -1   0   5    13202.06    14253.88    227.43 o
   1   0   5     1261.96     1297.63     35.20 o
   3   0   5     1461.19     1677.49     50.95 o
   5   0   5        5.59        6.87      2.74 o
   7   0   5       82.22       75.60      9.29 o
   9   0   5      319.77      330.58     23.63 o
  11   0   5        0.09       -3.01      3.01 o
  13   0   5        7.63       15.81     10.73 o
 -17   1   5      342.76      322.43     37.37 o
 -16   1   5        1.42       11.97      7.77 o
 -15   1   5        4.95       74.07     15.67 o
 -14   1   5        1.95        2.72      2.31 o
 -13   1   5      781.55      624.60     33.57 o
 -12   1   5        2.69       33.60      4.85 o
 -11   1   5       64.57      484.53     69.47 o
 -10   1   5       69.76       71.22      5.50 o
  -9   1   5      125.52       99.63      6.73 o
  -8   1   5        0.86        1.47      0.58 o
  -7   1   5     1666.60     1617.49     23.02 o
  -6   1   5       50.04       52.14      3.63 o
  -5   1   5        3.76        3.35      0.71 o
  -4   1   5      317.75      378.95     11.37 o
  -3   1   5     2645.95     2840.39     49.77 o
  -2   1   5       56.55       49.48      5.40 o
  -1   1   5      812.57      812.13     31.20 o
   0   1   5     1006.22      854.64     46.54 o
   1   1   5     2828.82     2554.17     57.15 o
   2   1   5       23.73       28.23      3.53 o
   3   1   5      116.39      100.55      6.93 o
   4   1   5       17.77       26.34      3.59 o
   5   1   5      959.97     1071.39     66.59 o
   6   1   5      355.19      343.87     17.66 o
   7   1   5       72.23       85.55      8.21 o
   8   1   5      143.14      135.58     10.95 o
   9   1   5        0.24       -0.11      1.96 o
  10   1   5       32.63       27.69      7.20 o
  11   1   5        2.48       -1.07      2.35 o
  12   1   5      210.16      222.40     27.67 o
  13   1   5       97.15      102.71     19.70 o
 -17   2   5      230.18      237.79     45.09 o
 -16   2   5       26.29       21.40     12.16 o
 -15   2   5        2.50        4.65      3.56 o
 -14   2   5        0.18        8.42      4.51 o
 -13   2   5        0.67       49.27     23.28 o
 -12   2   5       21.64       21.05      4.72 o
 -11   2   5        8.52      139.52     18.59 o
 -10   2   5        0.21      214.93     23.70 o
  -9   2   5      686.21      616.38     15.06 o
  -8   2   5      173.78      165.90      7.64 o
  -7   2   5      281.17      262.87      9.39 o
  -6   2   5      297.12      295.77     12.48 o
  -5   2   5     1218.19     1253.08     22.55 o
  -4   2   5      241.90      313.80     12.03 o
  -3   2   5      388.11      400.76     11.17 o
  -2   2   5       45.60       59.21      3.40 o
  -1   2   5     3352.49     3232.90     45.37 o
   0   2   5       96.14       96.58      4.31 o
   1   2   5       61.09       32.82      5.78 o
   2   2   5        3.07       29.06      6.13 o
   3   2   5      526.23      595.19     31.16 o
   4   2   5      177.63      164.84      8.96 o
   5   2   5      104.16      101.40      7.50 o
   6   2   5      165.33      167.45      9.51 o
   7   2   5       16.55       23.28      5.70 o
   8   2   5       37.32       40.35      5.43 o
   9   2   5      115.55      118.68     17.66 o
  10   2   5       11.47       16.37      5.52 o
  11   2   5       19.42       20.26      6.29 o
  12   2   5       22.94       23.12      6.73 o
 -16   3   5       70.73       58.57     13.81 o
 -15   3   5        5.73       61.66     30.08 o
 -14   3   5       28.59       22.36     16.88 o
 -13   3   5       33.55       36.74     10.06 o
 -12   3   5       33.21       30.96      8.60 o
 -11   3   5      251.42      226.37     22.69 o
  -9   3   5      676.25      625.93     27.62 o
  -8   3   5      691.04      660.40     30.59 o
  -7   3   5     1103.40     1105.44     24.79 o
  -6   3   5      162.79      195.47     11.12 o
  -5   3   5       24.37       17.12      2.79 o
  -4   3   5     1691.10     1703.61     33.39 o
  -3   3   5     3189.32     3246.13     51.84 o
  -2   3   5       67.48       62.79      3.88 o
  -1   3   5       55.08       57.35      3.80 o
   0   3   5      358.72      231.28     27.24 o
   1   3   5     1536.03     1448.56     32.76 o
   2   3   5      382.28      390.66     10.91 o
   3   3   5      407.88      389.67     17.28 o
   4   3   5       28.03       25.26      3.87 o
   5   3   5      394.61      362.38     15.72 o
   6   3   5       97.33       87.98      8.20 o
   7   3   5      367.20      435.47     33.18 o
   8   3   5      114.75      109.42     17.96 o
   9   3   5       24.32       21.00      8.69 o
  10   3   5       19.40       17.28      6.60 o
  11   3   5        7.67        5.76      4.08 o
  12   3   5      218.50      238.88     23.56 o
 -16   4   5       46.41       37.81     11.67 o
 -15   4   5        0.18       -1.67      1.67 o
 -14   4   5        1.36       -0.07      3.27 o
 -13   4   5       12.45        3.26     17.07 o
 -12   4   5       12.33       19.99      6.95 o
 -11   4   5       20.81       22.95      7.68 o
 -10   4   5      173.34      411.90     29.29 o
  -9   4   5     1433.05     1391.17     37.15 o
  -8   4   5       65.07       60.72      7.62 o
  -7   4   5      329.57      302.14     17.15 o
  -6   4   5      180.54      201.83     11.03 o
  -5   4   5     4388.26     4838.86     58.96 o
  -4   4   5      794.16     1031.41     27.76 o
  -3   4   5      357.07      353.65     13.25 o
  -2   4   5      598.13      523.84    106.08 o
  -1   4   5      975.45      969.27     21.15 o
   0   4   5      225.41      119.99     27.17 o
   1   4   5      629.40      348.14     59.16 o
   2   4   5       45.77       32.08      3.38 o
   3   4   5      606.22      612.40     17.35 o
   4   4   5        3.85        3.31      1.81 o
   5   4   5      167.65      172.88     14.95 o
   6   4   5        6.62        5.97      3.04 o
   7   4   5        8.53       11.02      3.38 o
   8   4   5      255.17      278.86     27.96 o
   9   4   5      262.48      241.81     27.23 o
  10   4   5        3.77        3.32      2.88 o
  11   4   5       49.25       41.55     11.73 o
  12   4   5       45.07       28.58      9.62 o
 -15   5   5       10.93       22.35      8.74 o
 -14   5   5       63.12       54.61     13.37 o
 -13   5   5        0.12       34.73     11.25 o
 -12   5   5      105.51      105.87     17.62 o
 -11   5   5        6.20       43.02      8.05 o
 -10   5   5      300.76      262.66     18.63 o
  -9   5   5      522.51      479.34     18.67 o
  -8   5   5      396.83      444.47     25.80 o
  -7   5   5      357.60      401.61     24.60 o
  -6   5   5      198.67      214.03     15.59 o
  -5   5   5      269.06      272.58     12.98 o
  -4   5   5      262.16      238.87     13.41 o
  -3   5   5      958.84      997.26     24.39 o
  -2   5   5      548.16      621.00     20.92 o
  -1   5   5       51.16       51.56      4.57 o
   0   5   5      430.05      365.06     25.25 o
   1   5   5      889.91      840.09     16.49 o
   2   5   5      274.45      342.57     55.00 o
   3   5   5        0.36        1.11      2.29 o
   4   5   5       60.13       72.92      7.96 o
   5   5   5      524.82      485.79     17.47 o
   6   5   5        0.24        8.18      4.22 o
   7   5   5       22.49       32.23     10.19 o
   8   5   5       56.77       64.52     14.56 o
   9   5   5       46.35       60.48     14.33 o
  10   5   5       38.60       59.03     14.31 o
  11   5   5       60.18       46.87     13.18 o
 -14   6   5       19.42       22.67      9.60 o
 -13   6   5        2.87       13.26     13.64 o
 -12   6   5      233.79      309.86     52.93 o
 -11   6   5       54.32       50.15     16.52 o
 -10   6   5      134.37      128.13     12.29 o
  -9   6   5      187.94      188.80     15.33 o
  -8   6   5      393.36      393.10     17.73 o
  -7   6   5       31.94       31.11      4.49 o
  -6   6   5      152.44      138.13      9.43 o
  -5   6   5      678.66      719.54     39.03 o
  -4   6   5      391.29      340.53     19.67 o
  -3   6   5       36.48       34.86      6.26 o
  -2   6   5      806.43      695.93     24.49 o
  -1   6   5      749.47      752.80     26.86 o
   0   6   5      384.13      340.83     12.85 o
   1   6   5        3.73        1.37      1.06 o
   2   6   5      232.16      344.47     40.36 o
   3   6   5       77.58      324.88    133.41 o
   4   6   5        5.32        2.51      1.79 o
   5   6   5       42.50       36.85      8.38 o
   6   6   5      158.74      151.69     17.85 o
   7   6   5        6.18        1.50      7.41 o
   8   6   5       42.25       58.08     14.54 o
   9   6   5       45.87       43.07     12.67 o
  10   6   5      100.56       84.91     17.41 o
 -13   7   5       30.23       49.09     13.91 o
 -12   7   5      345.42      338.99     35.18 o
 -11   7   5       19.64       53.34     13.47 o
 -10   7   5      157.06      140.04     21.08 o
  -9   7   5       46.00       42.00      6.13 o
  -8   7   5       76.05       82.00      7.34 o
  -7   7   5      183.16      185.55     11.36 o
  -6   7   5      788.23      786.41     24.06 o
  -5   7   5        0.63        0.32      1.36 o
  -4   7   5      372.97      425.55     20.34 o
  -3   7   5      188.85      176.86     11.11 o
  -2   7   5      557.50      552.21     21.39 o
  -1   7   5      381.13      355.73     17.80 o
   0   7   5     1547.71     1493.14     35.88 o
   1   7   5      466.67      457.74     22.67 o
   2   7   5      142.26      149.63     13.04 o
   3   7   5      134.24      167.53     17.61 o
   4   7   5     1196.26     1270.31     50.91 o
   5   7   5       18.15       17.07      6.16 o
   6   7   5      199.79      226.99     27.54 o
   7   7   5      171.72      169.00     24.22 o
   8   7   5      181.23      199.49     40.68 o
   9   7   5       17.50       21.66      9.01 o
 -12   8   5      133.95      181.18     35.36 o
 -11   8   5       21.28       13.75      8.54 o
 -10   8   5      216.96      239.64     29.31 o
  -9   8   5        7.18        1.20      2.24 o
  -8   8   5      393.02      431.52     27.21 o
  -7   8   5        4.89        5.58      2.42 o
  -6   8   5      194.48      224.71     18.94 o
  -5   8   5      111.87      130.70     11.41 o
  -4   8   5      320.47      282.32     17.18 o
  -3   8   5       70.39       67.27      8.51 o
  -2   8   5      356.34      307.57     16.67 o
  -1   8   5       64.25       56.32      7.19 o
   0   8   5      290.63      271.58     18.38 o
   1   8   5        5.67        3.02      2.29 o
   2   8   5      527.40      505.44     25.31 o
   3   8   5       12.16       39.53     23.22 o
   4   8   5        0.60       14.05      6.48 o
   5   8   5      346.74      437.90     61.52 o
   6   8   5      416.62      415.72     39.26 o
   7   8   5       72.18       70.32     16.07 o
   8   8   5        3.41       -1.26      6.05 o
 -10   9   5      175.28      170.57     25.25 o
  -9   9   5       79.35       72.35     16.25 o
  -8   9   5       29.76       31.64     11.07 o
  -7   9   5       47.14       56.76     10.33 o
  -6   9   5      297.46      283.27     27.45 o
  -5   9   5       57.23       65.34     10.77 o
  -4   9   5      122.55      147.40     16.63 o
  -3   9   5       68.50       59.34     10.44 o
  -2   9   5      686.94      700.00     31.49 o
  -1   9   5        8.33        9.45      2.95 o
   0   9   5      440.15      403.76     23.68 o
   1   9   5        7.01        4.63      3.21 o
   2   9   5       74.23       77.03     12.17 o
   3   9   5       23.75       20.26      6.09 o
   4   9   5      851.34      856.25     56.71 o
   5   9   5       13.19       15.56      7.60 o
   6   9   5        6.09       10.39      5.65 o
  -7  10   5       80.07      105.01     19.30 o
  -6  10   5       36.84       40.25     11.78 o
  -5  10   5        0.34       -3.29      3.29 o
  -4  10   5      914.88      906.54     45.15 o
  -3  10   5      159.67      157.97     18.16 o
  -2  10   5        8.35       12.72      5.23 o
  -1  10   5       95.78       84.24     11.33 o
   0  10   5      183.13      173.55     19.18 o
   1  10   5        9.32        1.31      3.64 o
   2  10   5      258.63      277.78     24.17 o
   3  10   5        4.09       -1.16     10.81 o
 -16   0   6        1.84       -4.11      5.86 o
 -14   0   6      150.78      146.13     30.44 o
 -12   0   6      379.78      335.38     28.18 o
 -10   0   6      546.55      317.63    269.22 o
  -8   0   6       87.58       71.90      8.83 o
  -6   0   6     1127.65     1097.58     46.88 o
  -4   0   6      650.54      618.46     24.30 o
  -2   0   6      112.46      103.16     14.67 o
   0   0   6      191.95      191.43     15.37 o
   2   0   6       94.39      100.71      7.67 o
   4   0   6      472.46      505.71     24.84 o
   6   0   6     1703.59     1756.24     51.59 o
   8   0   6      409.46      454.46     24.92 o
  10   0   6      467.75      519.78     54.07 o
  12   0   6      334.23      387.93     51.83 o
 -17   1   6        6.17       11.79      8.33 o
 -16   1   6       20.44       32.99     11.78 o
 -15   1   6        0.77        2.94      3.77 o
 -14   1   6       21.42       37.45      9.63 o
 -13   1   6      102.40      113.98     15.41 o
 -12   1   6       86.27      178.48     10.39 o
 -11   1   6        1.31      163.85     13.04 o
 -10   1   6       29.19       17.54      3.41 o
  -9   1   6       39.05       29.64      3.46 o
  -8   1   6      998.14      914.92     21.46 o
  -7   1   6      228.88      256.13      9.67 o
  -6   1   6      335.60      338.14      9.47 o
  -5   1   6       90.84       79.80      5.63 o
  -4   1   6     1991.26     2052.45     46.31 o
  -3   1   6      819.72      845.93     36.96 o
  -2   1   6      505.21      549.59     13.21 o
  -1   1   6      280.54      284.90     11.95 o
   0   1   6     3184.11     1758.69    336.12 o
   1   1   6     1239.58     1470.52     56.61 o
   2   1   6      166.77      207.59     30.16 o
   3   1   6      227.59      265.17     10.38 o
   4   1   6      924.87      944.53     20.57 o
   5   1   6      349.16      365.48     15.29 o
   6   1   6      312.28      306.31     15.26 o
   7   1   6       92.03       78.20      7.51 o
   8   1   6      296.76      300.93     14.69 o
   9   1   6        0.61       -0.06      2.63 o
  10   1   6        0.22        0.82      2.05 o
  11   1   6       13.39        6.48      8.36 o
  12   1   6      297.84      329.99     34.03 o
 -17   2   6       13.67       12.74      9.20 o
 -16   2   6        5.56       11.13      5.82 o
 -15   2   6       15.17       23.04      7.90 o
 -14   2   6        8.72       13.98      6.17 o
 -13   2   6       22.04       72.09     13.19 o
 -12   2   6        0.40       12.08      2.75 o
 -11   2   6      168.13      327.25     28.06 o
 -10   2   6      865.77      753.04     25.29 o
  -9   2   6      247.19      255.28     10.32 o
  -8   2   6      489.95      504.94     23.13 o
  -7   2   6       61.65       69.54      5.12 o
  -6   2   6      658.52      626.50     20.03 o
  -5   2   6      163.66      197.81     10.40 o
  -4   2   6       85.81      102.50      7.68 o
  -3   2   6      423.24      482.10     16.50 o
  -2   2   6     2233.11     2258.78     82.77 o
  -1   2   6     1507.26     1503.10     39.36 o
   0   2   6        5.52        2.74      0.78 o
   1   2   6      107.78      206.19     29.76 o
   2   2   6      157.75      214.16     23.47 o
   3   2   6      132.99      127.80      7.34 o
   4   2   6       10.61        5.77      1.39 o
   5   2   6        4.04        7.37      2.95 o
   6   2   6      458.01      454.36     19.68 o
   7   2   6       46.49       43.74      6.02 o
   8   2   6       19.91       19.77      8.35 o
   9   2   6        0.00        0.06      2.97 o
  10   2   6      453.63      430.75     29.24 o
  11   2   6      289.21      306.32     25.41 o
  12   2   6       49.82       26.77     13.51 o
 -16   3   6        0.98        4.89     16.54 o
 -15   3   6       80.57       85.98     16.48 o
 -14   3   6       52.28      123.95     24.33 o
 -13   3   6        1.13        0.21      2.94 o
 -12   3   6      406.30      361.76     29.91 o
 -11   3   6      459.95      408.61     24.32 o
 -10   3   6      457.61      411.39     26.23 o
  -9   3   6      244.92      242.18     19.54 o
  -8   3   6      542.57      532.03     18.31 o
  -7   3   6      315.94      309.15     14.83 o
  -6   3   6      691.55      864.72     23.98 o
  -5   3   6      304.29      290.96     13.35 o
  -4   3   6       91.87       92.10      6.42 o
  -3   3   6       85.85       87.06      5.61 o
  -2   3   6      296.22      270.64     11.82 o
  -1   3   6     1801.56     1582.35     93.95 o
   0   3   6      923.66      757.43     17.66 o
   1   3   6      213.84      218.95      7.75 o
   2   3   6      408.81      359.72     10.75 o
   3   3   6      304.33      266.98      9.47 o
   4   3   6      232.48      241.20     11.39 o
   5   3   6      823.71      826.78     21.74 o
   6   3   6      105.14       92.16     10.86 o
   7   3   6       51.10       54.61      9.75 o
   8   3   6       23.23       17.32      6.99 o
   9   3   6      145.28      132.76     19.90 o
  10   3   6       35.32       25.66      8.03 o
  11   3   6       52.30       47.19     10.18 o
 -16   4   6      148.97      125.75     20.84 o
 -15   4   6       15.29       23.66      9.88 o
 -14   4   6       29.99       47.69     12.44 o
 -13   4   6       61.72       66.69     13.45 o
 -12   4   6      512.35      530.25     73.91 o
 -11   4   6       67.13      388.83     24.47 o
 -10   4   6      309.09      274.99     21.96 o
  -9   4   6      477.85      480.89     23.69 o
  -8   4   6      205.54      208.79     14.89 o
  -7   4   6      305.64      266.95     14.61 o
  -6   4   6     1798.04     1889.28     34.35 o
  -5   4   6      123.39      147.47     10.42 o
  -4   4   6      156.36      171.74      9.16 o
  -3   4   6      207.01      179.97      9.66 o
  -2   4   6      871.63      814.07     18.49 o
  -1   4   6      482.93      292.69     80.02 o
   0   4   6      413.25      160.82     53.88 o
   1   4   6      108.17      102.56      6.57 o
   2   4   6      237.45      254.59     10.60 o
   3   4   6       19.73       19.96      2.67 o
   4   4   6      281.42      253.04     11.80 o
   5   4   6        0.11       -0.07      2.75 o
   6   4   6       78.81       69.65     12.60 o
   7   4   6      238.34      210.15     30.23 o
   8   4   6       24.66       23.90      7.32 o
   9   4   6       28.56       15.41      6.58 o
  10   4   6      123.54      133.25     21.31 o
  11   4   6       23.21       24.21      9.58 o
 -15   5   6      135.47      221.48     28.14 o
 -14   5   6        4.80       15.71      7.25 o
 -13   5   6        0.25       78.70     15.74 o
 -12   5   6       56.52       53.35      7.97 o
 -11   5   6       33.84       88.48     10.39 o
 -10   5   6      138.88      148.64      9.84 o
  -9   5   6      123.10      109.31     11.42 o
  -8   5   6      141.82      123.12     12.06 o
  -7   5   6      371.38      396.21     24.10 o
  -6   5   6      159.12      174.32     12.00 o
  -5   5   6      364.62      327.92     14.65 o
  -4   5   6      103.50      104.81      9.09 o
  -3   5   6      308.33      338.96     16.16 o
  -2   5   6      152.97      143.86      8.56 o
  -1   5   6       86.42       81.13      6.47 o
   0   5   6       55.24       58.94      5.20 o
   1   5   6       51.98      101.12     40.21 o
   2   5   6        2.46        2.06      1.93 o
   3   5   6        0.50        0.88      1.27 o
   4   5   6       32.05       31.12      4.63 o
   5   5   6       61.96       54.04      8.14 o
   6   5   6       27.17       23.97      8.89 o
   7   5   6        5.14       -0.33      2.15 o
   8   5   6       95.87       82.97     16.99 o
   9   5   6       63.21       75.66     16.24 o
  10   5   6       60.57       59.25     14.94 o
 -14   6   6        0.00       22.62     10.04 o
 -13   6   6        0.07       51.01     13.47 o
 -12   6   6       76.96       89.37     16.71 o
 -11   6   6       80.99       64.16      9.12 o
 -10   6   6      125.07      121.60     12.79 o
  -9   6   6      385.83      343.08     16.93 o
  -8   6   6       43.36       37.05      5.60 o
  -7   6   6      424.75      471.64     21.06 o
  -6   6   6      858.59      918.55     29.11 o
  -5   6   6      239.81      192.07     13.35 o
  -4   6   6       17.84       23.03      5.12 o
  -3   6   6      761.60      677.63     28.39 o
  -2   6   6     1319.30     1290.40     42.28 o
  -1   6   6      124.24      109.65      8.18 o
   0   6   6       77.24       46.31     14.18 o
   1   6   6      113.06      121.51      9.09 o
   2   6   6      115.36      123.91     15.35 o
   3   6   6       11.20       22.39      7.34 o
   4   6   6       25.99       19.01      7.05 o
   5   6   6       33.56       32.70      7.96 o
   6   6   6       14.56        4.82      4.17 o
   7   6   6      360.98      374.92     29.57 o
   8   6   6       21.55       11.35     16.41 o
   9   6   6       24.45       15.66      5.96 o
 -13   7   6        6.63       56.12     16.49 o
 -12   7   6       21.17       39.41     11.85 o
 -11   7   6      280.58      306.08     32.28 o
 -10   7   6      181.89      208.20     19.34 o
  -9   7   6      213.78      214.21     14.58 o
  -8   7   6      134.41      125.80      9.67 o
  -7   7   6      378.45      320.58     15.85 o
  -6   7   6      118.92      131.20     10.26 o
  -5   7   6      510.02      578.57     28.14 o
  -4   7   6      572.54      513.93     23.09 o
  -3   7   6      521.22      484.75     22.68 o
  -2   7   6       81.44       66.29      7.53 o
  -1   7   6      163.16      180.20     13.04 o
   0   7   6      590.72      517.32     16.28 o
   1   7   6       20.07      172.34     24.93 o
   2   7   6       18.60       98.27     22.31 o
   3   7   6       80.18      101.11     19.47 o
   4   7   6      144.15      155.00     18.03 o
   5   7   6      111.30      144.74     23.70 o
   6   7   6       31.22       20.57      7.19 o
   7   7   6       76.60       56.15     14.58 o
   8   7   6       16.85       17.09      8.04 o
 -12   8   6       74.61       77.56     17.38 o
 -11   8   6       43.96       31.22     10.47 o
 -10   8   6      127.75      165.56     23.84 o
  -9   8   6      465.40      436.73     27.57 o
  -8   8   6        4.19        4.75      2.29 o
  -7   8   6       20.11       20.66      4.72 o
  -6   8   6       20.56       28.92      4.89 o
  -5   8   6      313.17      300.48     18.39 o
  -4   8   6       12.49       11.82      3.55 o
  -3   8   6      128.49      141.44     12.99 o
  -2   8   6      323.80      298.37     17.10 o
  -1   8   6      121.36      114.55     10.89 o
   0   8   6       95.21       90.46     11.03 o
   1   8   6      347.61      307.64     20.19 o
   2   8   6      118.15      120.85     15.76 o
   3   8   6        8.55      129.23     23.17 o
   4   8   6        5.37       11.23      5.34 o
   5   8   6        0.38       28.19     16.95 o
   6   8   6       34.39       45.23     13.00 o
   7   8   6       91.78       64.41     16.38 o
 -10   9   6        4.86        0.80      2.01 o
  -9   9   6      207.24      253.63     30.25 o
  -8   9   6       34.26       36.12      8.70 o
  -7   9   6      208.95      222.39     20.85 o
  -6   9   6        0.15        3.81      2.77 o
  -5   9   6      165.89      197.27     19.46 o
  -4   9   6       59.99       48.61      9.17 o
  -3   9   6      106.38       96.67     13.74 o
  -2   9   6      109.19       88.61      9.81 o
  -1   9   6      115.82      106.90     10.87 o
   0   9   6        9.59        5.22      4.48 o
   1   9   6       22.19       27.67      6.54 o
   2   9   6        0.43        0.38      2.28 o
   3   9   6      180.88      199.87     27.62 o
   4   9   6       20.17       20.92      7.90 o
   5   9   6        0.60        5.75      4.80 o
  -7  10   6       29.69       26.87      9.80 o
  -6  10   6      108.01      118.94     16.13 o
  -5  10   6       68.81       62.38     11.24 o
  -4  10   6       10.14        8.21      3.62 o
  -3  10   6      119.53      106.48     14.99 o
  -2  10   6      118.66      122.29     15.84 o
  -1  10   6       19.74       13.50      4.63 o
   0  10   6       21.25        4.81      3.32 o
   1  10   6       98.97      137.23     17.29 o
   2  10   6      109.63       87.71     18.37 o
 -17   0   7      301.21      291.95     49.18 o
 -15   0   7      689.78      651.33     67.03 o
 -13   0   7      103.41      111.58     25.48 o
  -9   0   7      114.47       76.72     61.61 o
  -7   0   7     4054.26     4097.87     72.81 o
  -5   0   7     1182.89      741.75    447.57 o
  -3   0   7       37.15       36.08      4.03 o
  -1   0   7     7300.92    10904.89    716.07 o
   1   0   7       86.73      250.00     19.57 o
   3   0   7     1191.68     1186.97     41.39 o
   5   0   7       10.42       14.52      3.71 o
   7   0   7        0.17        3.45      2.07 o
   9   0   7        7.68        9.13      3.68 o
  11   0   7       27.75       30.13     14.99 o
 -17   1   7      335.75      315.06     36.26 o
 -16   1   7       18.17       23.32      8.43 o
 -15   1   7       18.49       21.17      7.63 o
 -14   1   7      132.47      119.60     16.17 o
 -13   1   7     1466.26     1324.93     52.60 o
 -12   1   7      116.99      156.88     17.33 o
 -11   1   7      122.88      122.67     11.56 o
 -10   1   7       68.41       66.03      5.97 o
  -9   1   7     1212.64     1153.46     28.64 o
  -8   1   7       68.94       59.74      5.04 o
  -7   1   7      194.77      199.49      9.04 o
  -6   1   7      367.88      362.96     13.36 o
  -5   1   7     2015.55     2046.00     33.32 o
  -4   1   7      398.53      426.22     16.80 o
  -3   1   7     1296.27     1257.32     36.17 o
  -2   1   7     1470.68     1701.44     40.05 o
  -1   1   7       72.49      357.20    104.69 o
   0   1   7      188.91      202.58      7.02 o
   1   1   7      964.44      962.75     22.48 o
   2   1   7        7.85        4.63      1.35 o
   3   1   7     1124.81     1119.31     21.12 o
   4   1   7       83.29       69.90      6.70 o
   5   1   7     1458.54     1448.74     28.34 o
   6   1   7      116.70      106.96      8.10 o
   7   1   7      120.58      116.79      8.87 o
   8   1   7       69.67       65.69      6.71 o
   9   1   7      182.11      194.35     15.99 o
  10   1   7       18.79        4.47      9.96 o
  11   1   7        8.92        4.81      3.63 o
 -17   2   7       84.39       65.39     22.72 o
 -16   2   7       75.89       65.21     13.39 o
 -15   2   7      458.21      444.21     35.17 o
 -14   2   7       61.77       58.58     12.16 o
 -13   2   7       32.98       85.24     14.10 o
 -12   2   7      113.04      121.12      9.52 o
 -11   2   7     1186.77     1032.60     30.83 o
 -10   2   7       35.02       28.54      3.87 o
  -9   2   7      508.89      550.02     17.34 o
  -8   2   7      165.95      154.70      8.17 o
  -7   2   7      366.52      353.06     15.29 o
  -6   2   7       98.61      102.36      7.94 o
  -5   2   7      329.88      297.15     11.46 o
  -4   2   7      515.23      527.39     15.76 o
  -3   2   7      358.13      375.67     14.36 o
  -2   2   7      799.52      759.79     24.29 o
  -1   2   7      809.39      746.16     22.42 o
   0   2   7      219.43      241.58     14.26 o
   1   2   7        1.73        2.78      0.96 o
   2   2   7      119.40      108.87      5.62 o
   3   2   7      605.96      606.57     19.05 o
   4   2   7       72.89       84.14     12.17 o
   5   2   7      302.37      293.10     15.45 o
   6   2   7      306.01      310.17     16.08 o
   7   2   7       46.31       39.40      5.25 o
   8   2   7       61.82       51.62      8.38 o
   9   2   7      777.32      774.78     32.96 o
  10   2   7       35.38       40.83      7.69 o
  11   2   7       23.08       19.47      6.39 o
 -17   3   7       30.33       41.46     18.09 o
 -16   3   7        8.47       11.82     13.50 o
 -15   3   7       42.53       34.60      9.94 o
 -14   3   7       15.94       38.77     10.44 o
 -13   3   7      337.52      297.13     27.78 o
 -12   3   7      117.03      262.89     25.14 o
 -11   3   7      118.15      112.39      8.72 o
 -10   3   7      195.45      169.88     10.98 o
  -9   3   7      970.29      842.24     23.85 o
  -8   3   7      164.02      139.16     11.89 o
  -7   3   7       22.36       24.01      4.66 o
  -6   3   7      175.03      226.93     12.42 o
  -5   3   7      997.04     1042.22     25.73 o
  -4   3   7      100.07       87.01      5.76 o
  -3   3   7      288.99      290.38     11.74 o
  -2   3   7      967.95     1088.47     34.62 o
  -1   3   7     1324.51      845.32    144.34 o
   0   3   7        0.04        3.35      4.40 o
   1   3   7       75.79       60.71      4.22 o
   2   3   7      256.02      231.68      9.17 o
   3   3   7       25.72       18.74      2.67 o
   4   3   7      327.37      289.30     13.14 o
   5   3   7      131.66      136.76     12.48 o
   6   3   7       39.71       46.52      6.13 o
   7   3   7      395.71      402.51     26.97 o
   8   3   7      325.86      323.42     32.50 o
   9   3   7       10.24       11.17      6.43 o
  10   3   7       17.73       16.01      5.58 o
 -16   4   7        0.14       10.64      6.96 o
 -15   4   7       53.27       79.84     16.39 o
 -14   4   7       57.07       56.19     13.48 o
 -13   4   7      198.89      233.60     45.05 o
 -12   4   7      192.15      180.47     15.31 o
 -11   4   7      920.36      892.31     36.36 o
 -10   4   7       36.47       28.52      4.38 o
  -9   4   7      644.77      605.78     26.75 o
  -8   4   7      455.71      430.61     22.04 o
  -7   4   7      893.06      880.60     27.15 o
  -6   4   7      198.51      221.75     11.86 o
  -5   4   7      184.17      207.80     11.25 o
  -4   4   7       59.53       66.40      6.54 o
  -3   4   7     1249.23     1265.96     24.22 o
  -2   4   7      260.78      238.99     10.89 o
  -1   4   7      120.79       86.56     10.12 o
   0   4   7       21.77       47.99     14.55 o
   1   4   7      151.19      139.33      8.93 o
   2   4   7      124.52      112.73      8.07 o
   3   4   7        3.88        2.22      1.17 o
   4   4   7        1.61        1.00      0.91 o
   5   4   7        7.47        7.03      3.02 o
   6   4   7      400.18      368.08     25.13 o
   7   4   7       16.43        0.78      1.82 o
   8   4   7       52.58       52.47     19.18 o
   9   4   7       72.32       79.16     16.64 o
  10   4   7       44.41       48.68     12.26 o
 -15   5   7       34.76       33.24     11.25 o
 -14   5   7       81.98       71.46     15.34 o
 -13   5   7       77.95      183.56     23.84 o
 -12   5   7      228.52      310.91     20.60 o
 -11   5   7       85.36       89.07     10.87 o
 -10   5   7      226.29      200.45     16.18 o
  -9   5   7      544.31      470.35     24.88 o
  -8   5   7      250.15      270.68     18.85 o
  -7   5   7       60.32       74.02      9.64 o
  -6   5   7      678.44      602.27     31.31 o
  -5   5   7      554.55      511.75     18.90 o
  -4   5   7      180.68      218.31     12.26 o
  -3   5   7      187.63      226.59     13.33 o
  -2   5   7        8.00        4.49      1.35 o
  -1   5   7       33.80       25.62      3.52 o
   0   5   7      348.25      306.02     15.25 o
   1   5   7        8.36        5.97      2.56 o
   2   5   7      210.05      191.28     16.35 o
   3   5   7       29.96       23.10      4.22 o
   4   5   7      846.56      821.28     33.97 o
   5   5   7      369.46      382.59     23.82 o
   6   5   7       15.13       27.61     13.47 o
   7   5   7       22.15       23.29      7.00 o
   8   5   7        6.99        3.87      1.22 o
   9   5   7       36.13       38.77     15.26 o
 -14   6   7      196.09      229.04     30.90 o
 -13   6   7      205.96      280.82     30.96 o
 -12   6   7        0.32      194.98     25.12 o
 -11   6   7       56.70       58.29      8.91 o
 -10   6   7      393.70      384.44     18.43 o
  -9   6   7       25.06       14.11      4.27 o
  -8   6   7      156.58      141.88     11.88 o
  -7   6   7      248.48      241.41     15.66 o
  -6   6   7      518.59      543.97     23.31 o
  -5   6   7       59.63       48.78      6.74 o
  -4   6   7      329.09      288.88     24.25 o
  -3   6   7      489.14      467.53     26.20 o
  -2   6   7      396.03      378.35     18.80 o
  -1   6   7      162.49      136.17     14.93 o
   0   6   7      640.56      607.71     25.43 o
   1   6   7       52.86       49.00      6.19 o
   2   6   7      212.59      263.00     17.30 o
   3   6   7        0.63       -0.33      2.99 o
   4   6   7       63.47      124.19     38.75 o
   5   6   7       11.81       10.10      5.56 o
   6   6   7        3.63       18.24      8.04 o
   7   6   7        9.21        3.71      3.82 o
   8   6   7        2.67       -0.13      3.70 o
 -13   7   7       33.93       65.44     15.43 o
 -12   7   7      586.71      586.74     45.67 o
 -11   7   7       67.10       64.39     14.08 o
 -10   7   7      149.15      153.09     12.75 o
  -9   7   7       13.33       10.08      2.73 o
  -8   7   7       98.09      111.67      9.62 o
  -7   7   7      162.50      158.96     11.76 o
  -6   7   7      260.08      262.97     17.02 o
  -5   7   7      132.14      143.86     12.72 o
  -4   7   7        3.39        2.91      2.72 o
  -3   7   7      369.74      298.52     20.80 o
  -2   7   7      376.21      333.80     18.98 o
  -1   7   7      189.94      138.14     10.68 o
   0   7   7       20.65       50.68     16.41 o
   1   7   7      135.05      114.23     25.12 o
   2   7   7       36.84       39.09     10.16 o
   3   7   7        7.10       50.93     12.84 o
   4   7   7      222.92      226.02     22.58 o
   5   7   7       38.21       49.53     11.45 o
   6   7   7       39.78       50.83     12.43 o
   7   7   7       93.33       85.96     29.05 o
 -12   8   7        4.91        7.76      5.62 o
 -11   8   7        1.83       -0.26      4.59 o
 -10   8   7      219.14      238.51     28.59 o
  -9   8   7       30.87       25.15      6.73 o
  -8   8   7       73.11       82.06     10.10 o
  -7   8   7       19.42       14.27      3.97 o
  -6   8   7       11.91       16.41      3.85 o
  -5   8   7        9.04       13.79      3.35 o
  -4   8   7       99.96       90.47     10.53 o
  -3   8   7       24.91       23.94      5.23 o
  -2   8   7      456.84      428.88     21.22 o
  -1   8   7      101.65      100.88     11.41 o
   0   8   7      384.91      345.42     21.88 o
   1   8   7        1.64        4.40      8.26 o
   2   8   7       78.66       69.99     12.34 o
   3   8   7       51.81       57.85     11.27 o
   4   8   7      271.22      351.47     32.00 o
   5   8   7       57.69       64.04     12.72 o
   6   8   7       68.78       94.99     19.15 o
 -10   9   7      323.45      308.95     34.35 o
  -9   9   7       97.48       80.37     16.59 o
  -8   9   7      148.85      149.32     17.56 o
  -7   9   7        0.03        2.36      2.10 o
  -6   9   7      172.51      169.77     15.81 o
  -5   9   7       79.54       66.46     11.54 o
  -4   9   7       14.66        2.03      4.84 o
  -3   9   7       16.78        9.79      2.49 o
  -2   9   7       85.87       77.36      9.41 o
  -1   9   7       33.99       24.60      6.34 o
   0   9   7       17.99       16.20      4.65 o
   1   9   7       20.46       42.26     12.12 o
   2   9   7       26.15       20.51      8.92 o
   3   9   7       24.81       27.97     10.59 o
   4   9   7       66.99       55.93     14.82 o
  -6  10   7       29.78       28.54      7.22 o
  -5  10   7       74.49       89.48     11.97 o
  -4  10   7      555.32      484.13     32.40 o
  -3  10   7        9.11        5.94      3.21 o
  -2  10   7       48.34       53.31     13.45 o
  -1  10   7       65.90       60.85     12.02 o
   0  10   7       63.77      118.19     18.08 o
 -16   0   8      240.37      238.19     42.99 o
 -14   0   8       57.44       46.68     16.63 o
  -8   0   8     1668.60     1758.66     72.13 o
  -6   0   8      162.25      117.57     12.74 o
  -4   0   8      550.77      546.66     46.48 o
  -2   0   8      122.69      290.50     20.56 o
   0   0   8     1749.77     1745.87     52.22 o
   2   0   8      154.45      131.93     10.93 o
   4   0   8      852.72      879.72     30.80 o
   6   0   8      345.78      378.68     22.56 o
   8   0   8       35.64       39.07      7.77 o
  10   0   8      483.51      541.88     56.59 o
 -17   1   8       17.30       53.96     14.75 o
 -16   1   8       63.45       39.14     12.23 o
 -15   1   8       23.33       34.33     14.68 o
 -14   1   8       91.98       86.00     22.89 o
 -13   1   8       26.42       23.14      6.76 o
 -12   1   8       69.51      111.99     14.85 o
 -11   1   8       33.66       31.67     11.68 o
 -10   1   8      793.56      768.87     36.52 o
  -9   1   8       30.38       19.52      6.75 o
  -8   1   8      345.82      307.51     13.44 o
  -7   1   8       71.28       62.17      6.54 o
  -6   1   8      676.83      702.21     21.36 o
  -5   1   8        1.60        1.18      2.31 o
  -4   1   8      817.33      700.75     31.34 o
  -3   1   8      120.61      144.46      8.06 o
  -2   1   8      212.22      378.85     30.28 o
  -1   1   8      641.93      674.31     18.66 o
   0   1   8       19.50        9.98      2.06 o
   1   1   8        9.05        5.78      1.18 o
   2   1   8      379.33      405.02     15.79 o
   3   1   8      128.34      131.19      7.85 o
   4   1   8      121.59      118.35      7.97 o
   5   1   8      600.50      577.22     18.74 o
   6   1   8      842.62      889.06     24.26 o
   7   1   8        1.21        0.77      1.79 o
   8   1   8       47.32       37.84      6.35 o
   9   1   8      149.47      154.69     13.29 o
  10   1   8      100.57       91.45     16.35 o
 -17   2   8       64.26       40.98     17.86 o
 -16   2   8      423.66      352.10     31.63 o
 -15   2   8       91.82       64.87     12.79 o
 -14   2   8       24.66      210.37     60.36 o
 -13   2   8       93.49      153.66     19.02 o
 -12   2   8      587.46      675.78     38.45 o
 -11   2   8      146.01      147.51     13.27 o
 -10   2   8      848.77      889.99     31.90 o
  -9   2   8       33.06       20.56      9.43 o
  -8   2   8      107.91      116.67      9.38 o
  -7   2   8      157.24      154.36     10.46 o
  -6   2   8      875.91      791.99     26.15 o
  -5   2   8      190.22      187.69      9.96 o
  -4   2   8      984.02      975.82     20.89 o
  -3   2   8      720.12      648.89     20.30 o
  -2   2   8      577.56     1205.19     45.53 o
  -1   2   8       30.55      168.21     31.40 o
   0   2   8      343.50      379.96     41.10 o
   1   2   8      411.84      363.20     12.65 o
   2   2   8      380.28      348.45     12.05 o
   3   2   8      287.13      298.11     14.15 o
   4   2   8       29.29       37.15      5.75 o
   5   2   8      125.45      113.47      8.29 o
   6   2   8        3.01        1.58      1.09 o
   7   2   8      167.73      170.61     10.65 o
   8   2   8      382.83      394.45     21.14 o
   9   2   8        3.60        1.82      3.70 o
  10   2   8      152.53      170.31     32.06 o
 -17   3   8       24.82       22.07      7.62 o
 -16   3   8       10.85        1.92      5.18 o
 -15   3   8       94.45      118.58     18.81 o
 -14   3   8      389.25      388.45     33.05 o
 -13   3   8       42.40       52.01     11.91 o
 -12   3   8       92.95      104.22     11.67 o
 -11   3   8      234.96      223.43     13.09 o
 -10   3   8      261.27      254.31     34.30 o
  -9   3   8      340.93      313.45     23.75 o
  -8   3   8      721.86      736.86     28.30 o
  -7   3   8      171.09      163.61     12.90 o
  -6   3   8      410.81      469.98     21.32 o
  -5   3   8      735.91      742.83     21.61 o
  -4   3   8      762.64      689.47     24.27 o
  -3   3   8      263.84      255.46     12.01 o
  -2   3   8      128.76      535.31    128.23 o
  -1   3   8        2.69       68.57     39.92 o
   0   3   8       21.08       87.02     36.23 o
   1   3   8       60.90       66.90      5.32 o
   2   3   8      193.27      114.80     28.56 o
   3   3   8       10.50        8.89      2.62 o
   4   3   8        9.74        7.43      2.19 o
   5   3   8       44.33       45.22      7.58 o
   6   3   8      357.25      327.24     17.07 o
   7   3   8      134.43      167.82     22.76 o
   8   3   8        1.59        3.14      5.13 o
   9   3   8       24.42       22.10      5.66 o
  10   3   8      290.96      268.03     24.09 o
 -16   4   8       10.37       28.46      9.93 o
 -15   4   8      112.18      113.78     19.22 o
 -14   4   8       13.77       15.82      5.96 o
 -13   4   8      204.02      231.42     18.52 o
 -12   4   8      196.72      165.65     15.72 o
 -11   4   8       21.71       13.95      3.86 o
 -10   4   8      326.03      330.75     20.75 o
  -9   4   8      929.17      872.33     33.02 o
  -8   4   8       18.63       37.03      6.44 o
  -7   4   8      474.12      456.52     19.86 o
  -6   4   8      215.61      221.77     11.94 o
  -5   4   8       88.09       79.10      6.90 o
  -4   4   8      433.91      394.30     15.18 o
  -3   4   8     1703.73     1594.74     32.67 o
  -2   4   8      417.97      364.49     19.12 o
  -1   4   8       17.70      103.14     22.14 o
   0   4   8      370.08      328.88     15.31 o
   1   4   8      643.14      580.27     21.12 o
   2   4   8       21.49       21.39      4.80 o
   3   4   8      225.03      192.86     14.49 o
   4   4   8      454.87      392.61     22.27 o
   5   4   8       30.02       32.10      8.47 o
   6   4   8       28.80       23.35      6.47 o
   7   4   8       59.99       58.63     10.73 o
   8   4   8      175.25      193.81     25.88 o
   9   4   8       13.62       21.67      8.43 o
 -15   5   8       20.87       19.11      7.26 o
 -14   5   8        4.50       41.58     11.32 o
 -13   5   8       11.05       12.56      5.67 o
 -12   5   8       10.00        5.97      2.61 o
 -11   5   8      158.76      145.28     14.38 o
 -10   5   8       73.41       76.88     10.34 o
  -9   5   8      168.02      189.85     16.12 o
  -8   5   8        0.75        2.24      2.42 o
  -7   5   8      435.91      350.54     18.38 o
  -6   5   8       88.39       93.62      9.41 o
  -5   5   8      740.27      705.08     22.58 o
  -4   5   8       45.33       48.98      5.88 o
  -3   5   8      994.21      899.18     24.76 o
  -2   5   8      668.86      583.73     21.10 o
  -1   5   8      336.74      339.84     16.58 o
   0   5   8       55.42       67.18      8.26 o
   1   5   8       67.58       60.81      7.11 o
   2   5   8     1854.26     1808.97     40.95 o
   3   5   8      480.70      433.07     25.12 o
   4   5   8       34.71       33.47      7.84 o
   5   5   8      332.86      334.57     23.44 o
   6   5   8      817.68      836.26     38.44 o
   7   5   8       50.30       42.04     11.95 o
   8   5   8      145.88      152.28     19.65 o
 -14   6   8       21.06        6.33     15.16 o
 -13   6   8       48.26       71.77     15.59 o
 -12   6   8       52.56       51.02      8.66 o
 -11   6   8      227.40      233.39     21.19 o
 -10   6   8        7.23        4.15      2.57 o
  -9   6   8       72.83       56.88      9.11 o
  -8   6   8        7.54        3.51      0.84 o
  -7   6   8      100.17      112.02     10.91 o
  -6   6   8       30.53       29.00      5.22 o
  -5   6   8      273.66      309.75     18.18 o
  -4   6   8      102.99       91.51      9.72 o
  -3   6   8      393.50      394.70     22.77 o
  -2   6   8      204.90      171.70     12.95 o
  -1   6   8        3.63       23.61     21.11 o
   0   6   8      438.45      403.76     22.31 o
   1   6   8      712.65      625.25     32.24 o
   2   6   8        3.91        4.25      2.45 o
   3   6   8       15.44       13.71      4.20 o
   4   6   8      592.75      620.90     52.70 o
   5   6   8        3.26        1.10      9.56 o
   6   6   8      111.90      108.63     15.99 o
   7   6   8      221.64      186.54     21.95 o
 -13   7   8        3.00       62.82     15.42 o
 -12   7   8      146.52      137.25     21.61 o
 -11   7   8      100.07      105.91     13.38 o
 -10   7   8      137.70      146.16     13.08 o
  -9   7   8       12.44       16.28      3.94 o
  -8   7   8        9.61        8.77      2.70 o
  -7   7   8       94.83      102.25     11.08 o
  -6   7   8       73.37       83.99      9.73 o
  -5   7   8      102.97      100.51     10.86 o
  -4   7   8      201.02      187.51     14.77 o
  -3   7   8       95.71       90.15     11.40 o
  -2   7   8      333.34      259.72     23.56 o
  -1   7   8       21.10       21.31      4.36 o
   0   7   8       77.69       62.36     13.26 o
   1   7   8       37.09       82.68     27.10 o
   2   7   8        6.23        8.60      4.48 o
   3   7   8        8.12        7.53      4.43 o
   4   7   8       47.16       54.38     11.99 o
   5   7   8      453.09      445.07     33.30 o
   6   7   8       21.03       13.84      5.06 o
 -12   8   8       81.82       70.71     16.17 o
 -11   8   8       32.71       46.68     12.92 o
 -10   8   8       12.73        0.80      5.69 o
  -9   8   8      173.36      175.87     18.18 o
  -8   8   8       20.96       33.23      6.42 o
  -7   8   8      105.91      103.68     10.10 o
  -6   8   8        3.92        4.68      2.00 o
  -5   8   8      214.70      257.02     16.62 o
  -4   8   8        0.80       -2.81      3.16 o
  -3   8   8      150.33      132.59     14.87 o
  -2   8   8        9.72        3.15      2.25 o
  -1   8   8       10.41      118.66     15.81 o
   0   8   8       31.30       35.51      8.98 o
   1   8   8       18.68       21.54      6.71 o
   2   8   8        0.01       -3.99      5.18 o
   3   8   8        0.61        4.60      4.77 o
   4   8   8        6.51        8.62      4.99 o
   5   8   8      115.91      127.82     18.76 o
  -9   9   8        4.92        6.11      5.17 o
  -8   9   8       95.53      107.28     14.97 o
  -7   9   8      158.62      157.05     15.29 o
  -6   9   8       61.34       46.67      8.18 o
  -5   9   8       52.74       50.23      8.53 o
  -4   9   8        7.24        0.17      0.98 o
  -3   9   8        9.84        3.87      3.60 o
  -2   9   8       31.90       27.83      7.67 o
  -1   9   8       85.42      100.79     12.57 o
   0   9   8       10.71        7.08      3.74 o
   1   9   8        0.03       -0.30      3.42 o
   2   9   8       24.11       45.04     13.64 o
  -5  10   8      296.33      292.86     22.58 o
  -4  10   8       90.94       91.21     14.53 o
  -3  10   8      260.38      225.88     22.45 o
  -2  10   8        0.71        0.26      6.22 o
 -17   0   9      127.76      202.88     40.81 o
 -15   0   9      161.38      153.38     31.65 o
 -13   0   9      187.19      141.85     28.03 o
 -11   0   9       62.11       41.09     12.91 o
  -9   0   9       59.40       64.68     15.02 o
  -7   0   9       67.19       79.57     16.03 o
  -5   0   9       58.89       64.94      7.63 o
  -3   0   9      150.05      430.85     34.26 o
  -1   0   9     1651.55     1740.61     54.55 o
   1   0   9      237.31      336.95     25.42 o
   3   0   9     2501.20     2602.81     49.96 o
   5   0   9        0.06       -0.59      2.03 o
   7   0   9      172.83      186.21     16.65 o
   9   0   9      300.09      322.13     55.33 o
 -17   1   9       15.25       17.19      8.31 o
 -16   1   9       51.67       60.51     15.01 o
 -15   1   9      188.74      247.43     40.92 o
 -14   1   9        2.53        9.45      8.06 o
 -13   1   9       65.54       42.55     14.52 o
 -12   1   9       98.84      100.66     21.84 o
 -11   1   9      264.40      256.77     17.20 o
 -10   1   9       92.24       84.79      9.49 o
  -9   1   9      232.03      181.05     13.69 o
  -8   1   9       17.46       14.33      3.28 o
  -7   1   9      711.22      716.78     31.13 o
  -6   1   9       27.27       20.61      4.03 o
  -5   1   9      184.04      143.50      7.93 o
  -4   1   9      975.16      934.60     40.62 o
  -3   1   9      754.65      866.19     29.97 o
  -2   1   9       37.66       44.01      5.87 o
  -1   1   9      203.86      321.45     16.75 o
   0   1   9      243.95      258.81     19.00 o
   1   1   9      662.95      665.90     22.74 o
   2   1   9      309.18      315.29     11.27 o
   3   1   9       55.10       43.10      4.48 o
   4   1   9       37.79       29.28      3.97 o
   5   1   9      457.84      479.70     17.41 o
   6   1   9        0.85        0.31      0.64 o
   7   1   9      229.50      235.96     13.15 o
   8   1   9       86.47       88.70     11.49 o
   9   1   9       65.15       58.01     15.96 o
 -17   2   9      228.34      328.38     51.77 o
 -16   2   9       93.84       91.96     16.10 o
 -15   2   9       38.83       63.43     13.01 o
 -14   2   9       21.33       10.43      5.66 o
 -13   2   9      464.38      435.75     32.24 o
 -12   2   9        5.49        1.87      2.35 o
 -11   2   9      415.58      416.49     23.03 o
 -10   2   9      206.47      190.74     15.10 o
  -9   2   9      683.16      653.28     32.65 o
  -8   2   9       18.22       16.73      4.98 o
  -7   2   9      921.04      859.75     34.06 o
  -6   2   9      415.87      407.57     21.11 o
  -5   2   9      395.93      391.82     30.25 o
  -4   2   9       36.98      237.35     13.89 o
  -3   2   9       44.66       49.44      5.48 o
  -2   2   9      527.21      621.99     22.35 o
  -1   2   9     1289.61     1356.64     53.96 o
   0   2   9      124.15      121.70      7.62 o
   1   2   9      146.80      127.42      6.10 o
   2   2   9        4.21        3.11      1.07 o
   3   2   9      618.73      643.05     20.54 o
   4   2   9        0.87        2.29      1.53 o
   5   2   9        5.43        3.75      1.11 o
   6   2   9      336.14      315.82     14.72 o
   7   2   9      199.85      204.72     15.01 o
   8   2   9        7.51        8.27      3.74 o
   9   2   9       15.85       15.12      9.58 o
 -16   3   9       36.92       22.78      8.82 o
 -15   3   9      180.99      250.41     27.60 o
 -14   3   9       47.53       55.40     12.42 o
 -13   3   9        8.28       20.83      5.95 o
 -12   3   9      285.20      257.74     19.18 o
 -11   3   9      219.63      191.28     15.99 o
 -10   3   9       33.82       32.78      6.10 o
  -9   3   9      283.78      286.21     18.44 o
  -8   3   9      295.38      280.08     20.17 o
  -7   3   9      604.77      655.50     34.80 o
  -6   3   9      424.60      398.31     23.01 o
  -5   3   9      953.66      950.95     28.97 o
  -4   3   9      106.59       93.49      6.28 o
  -3   3   9       99.81      217.79     18.02 o
  -2   3   9      117.15      243.04     15.04 o
  -1   3   9        3.86        4.48      1.56 o
   0   3   9       71.24       92.11     14.32 o
   1   3   9       41.64       43.78      4.18 o
   2   3   9      554.99      537.49     16.56 o
   3   3   9      381.14      396.66     27.20 o
   4   3   9       80.40       79.12      8.09 o
   5   3   9      301.67      261.36     14.88 o
   6   3   9       26.80       14.84      6.62 o
   7   3   9        7.61        6.90      2.62 o
   8   3   9        0.58       -1.30      4.93 o
   9   3   9      130.76      144.44     23.06 o
 -16   4   9      129.24      141.09     22.38 o
 -15   4   9       30.64       22.72      8.11 o
 -14   4   9      128.91      211.30     25.39 o
 -13   4   9       43.23       45.34      8.34 o
 -12   4   9       69.83       55.91      9.00 o
 -11   4   9      246.34      241.01     18.46 o
 -10   4   9     1526.85     1412.61     43.95 o
  -9   4   9       51.34       50.12      8.09 o
  -8   4   9      502.91      571.72     26.83 o
  -7   4   9      371.79      437.63     19.50 o
  -6   4   9      849.61      801.16     23.12 o
  -5   4   9      768.41      839.51     23.26 o
  -4   4   9      673.36      633.85     21.67 o
  -3   4   9       35.35      109.20     10.18 o
  -2   4   9      426.66      863.70    178.35 o
  -1   4   9      132.25      119.56      8.56 o
   0   4   9       48.25       47.08      6.88 o
   1   4   9       58.07       43.17      5.41 o
   2   4   9      225.15      209.81     11.95 o
   3   4   9      158.84      166.35     16.07 o
   4   4   9       33.96       18.87      5.76 o
   5   4   9       20.41       23.17      6.91 o
   6   4   9        9.98        5.52      3.63 o
   7   4   9       75.49       68.41     11.71 o
   8   4   9        0.40       -4.55      6.48 o
 -15   5   9       63.56      133.28     21.71 o
 -14   5   9       11.41       50.60     13.20 o
 -13   5   9       68.15       64.98     10.25 o
 -12   5   9      576.96      515.53     28.33 o
 -11   5   9      189.14      191.34     18.60 o
 -10   5   9       44.55       41.07      7.92 o
  -9   5   9       53.51       55.73      9.04 o
  -8   5   9      234.40      253.44     18.78 o
  -7   5   9      297.67      301.19     17.38 o
  -6   5   9       73.96       67.77      7.25 o
  -5   5   9      669.73      631.77     21.62 o
  -4   5   9      148.64      144.12     10.10 o
  -3   5   9      188.31      190.76     16.13 o
  -2   5   9      396.83      395.82     16.94 o
  -1   5   9      961.70      891.37     25.79 o
   0   5   9       19.03       17.11      3.60 o
   1   5   9      292.38      308.25     24.99 o
   2   5   9      117.21      118.32     13.29 o
   3   5   9      313.26      335.65     32.19 o
   4   5   9      488.77      443.45     27.44 o
   5   5   9      187.68      190.46     18.35 o
   6   5   9       89.95      102.22     24.84 o
   7   5   9       12.38        8.29      5.54 o
 -14   6   9      180.33      168.20     24.18 o
 -13   6   9      151.63      145.25     26.77 o
 -12   6   9      277.86      277.52     21.55 o
 -11   6   9        8.35       -1.81      2.06 o
 -10   6   9      215.06      231.26     23.84 o
  -9   6   9        4.28        4.91      1.88 o
  -8   6   9       81.87       69.20      8.69 o
  -7   6   9       15.55       12.31      3.52 o
  -6   6   9      212.48      226.75     16.29 o
  -5   6   9      315.07      282.22     19.36 o
  -4   6   9       97.05       97.43     10.27 o
  -3   6   9      153.60      146.69     15.47 o
  -2   6   9       53.58       40.50      6.85 o
  -1   6   9       94.30      112.05     14.36 o
   0   6   9      505.83      461.28     25.41 o
   1   6   9       91.09       78.02     10.46 o
   2   6   9      205.70      205.76     17.40 o
   3   6   9        1.29        6.78      4.83 o
   4   6   9      416.48      421.19     36.42 o
   5   6   9       59.69       87.22     17.44 o
   6   6   9       40.66       31.61     11.10 o
 -13   7   9      101.76       83.56     17.47 o
 -12   7   9       75.08       81.47     18.65 o
 -11   7   9        8.46        3.52      2.24 o
 -10   7   9      128.94      127.01     12.67 o
  -9   7   9       19.49       14.12      4.33 o
  -8   7   9       18.66       19.26      4.87 o
  -7   7   9        8.00        1.63      1.46 o
  -6   7   9      398.28      342.91     20.71 o
  -5   7   9       56.29       43.68      7.17 o
  -4   7   9      106.54      107.66     18.05 o
  -3   7   9      358.25      291.42     18.87 o
  -2   7   9      630.60      543.47     27.82 o
  -1   7   9       53.87       81.98     15.64 o
   0   7   9        3.48       23.60     11.60 o
   1   7   9        7.53       12.31      6.60 o
   2   7   9      138.98      126.70     19.96 o
   3   7   9       22.33       26.15      9.31 o
   4   7   9       73.25      101.70     21.98 o
   5   7   9      219.10      211.01     23.16 o
 -11   8   9      125.91      134.70     21.92 o
 -10   8   9      298.36      321.74     25.13 o
  -9   8   9        7.82        5.44      1.92 o
  -8   8   9      268.68      249.36     18.72 o
  -7   8   9       53.98       60.80      9.06 o
  -6   8   9      249.80      286.40     25.18 o
  -5   8   9       11.05       17.03      4.12 o
  -4   8   9      514.37      438.90     24.54 o
  -3   8   9       13.01        7.61      2.68 o
  -2   8   9      136.75      216.17     26.03 o
  -1   8   9        6.32       16.98      8.01 o
   0   8   9       26.72       13.02      6.08 o
   1   8   9       16.83       16.73      6.16 o
   2   8   9      134.43      155.80     19.45 o
   3   8   9       14.53       15.48      5.74 o
  -9   9   9      183.08      207.78     21.16 o
  -8   9   9        7.68        9.70      4.81 o
  -7   9   9       52.37       53.25      8.91 o
  -6   9   9      368.85      334.35     23.16 o
  -5   9   9       98.65       82.71     11.18 o
  -4   9   9       11.98       14.46      4.52 o
  -3   9   9       80.75       58.31      9.82 o
  -2   9   9       94.44      149.69     18.29 o
  -1   9   9       27.61       12.18      5.24 o
   0   9   9       50.43       84.48     14.68 o
   1   9   9       31.66       77.27     14.10 o
 -16   0  10      177.01      174.69     35.82 o
 -14   0  10       33.84       22.34     12.11 o
 -12   0  10      994.21      797.17     61.94 o
 -10   0  10      347.49      349.08     25.85 o
  -8   0  10       61.23       54.32      9.06 o
  -6   0  10      235.94      467.06     25.99 o
  -4   0  10       22.41      269.39     31.12 o
  -2   0  10      502.36      507.81     30.97 o
   0   0  10       11.19      129.76     65.68 o
   2   0  10      889.96      931.79     45.26 o
   4   0  10       72.71       80.57      9.68 o
   6   0  10      287.55      281.19     27.24 o
   8   0  10      419.59      466.81     62.13 o
 -17   1  10       37.36       35.83     11.82 o
 -16   1  10       56.67       81.94     17.62 o
 -15   1  10        0.10       -3.70      3.70 o
 -14   1  10      338.25      464.87     52.65 o
 -13   1  10       52.64       41.96     14.45 o
 -12   1  10      314.96      318.39     52.77 o
 -11   1  10       19.51       18.77      8.58 o
 -10   1  10      263.68      253.49     21.64 o
  -9   1  10      114.08      124.86     12.11 o
  -8   1  10      926.94      910.38     31.09 o
  -7   1  10       73.90       82.01      8.80 o
  -6   1  10       50.86       37.87      4.37 o
  -5   1  10        0.04       33.50      4.64 o
  -4   1  10     2141.55     1994.21     54.82 o
  -3   1  10      211.78      244.78     25.45 o
  -2   1  10       13.81       23.48      9.47 o
  -1   1  10       67.31       67.16      7.98 o
   0   1  10     1444.27     1450.16     38.43 o
   1   1  10        4.09        1.22      0.96 o
   2   1  10       12.73        7.80      1.63 o
   3   1  10      353.24      341.98     12.95 o
   4   1  10      287.85      290.00     13.80 o
   5   1  10      233.83      226.64     12.23 o
   6   1  10      234.91      223.73     16.86 o
   7   1  10       90.26       84.79     13.75 o
   8   1  10        3.91       -0.69      5.05 o
 -17   2  10       36.88       42.70     18.88 o
 -16   2  10        3.02        1.15      2.48 o
 -15   2  10        0.87       29.32     14.33 o
 -14   2  10        4.02        7.91      7.23 o
 -13   2  10       12.99        8.90      4.65 o
 -12   2  10       73.10       76.65     15.24 o
 -11   2  10      396.30      391.54     56.77 o
 -10   2  10      109.31       91.44     13.00 o
  -9   2  10      121.36      124.03     14.39 o
  -8   2  10     1131.11     1070.45     40.53 o
  -7   2  10       21.33       13.69      5.04 o
  -6   2  10     1036.56      998.55     24.39 o
  -5   2  10      494.09      482.08     22.63 o
  -4   2  10      309.02      372.43     16.01 o
  -3   2  10      329.16      318.64     13.40 o
  -2   2  10     1993.62     2394.14     79.24 o
  -1   2  10        1.02        1.08      2.27 o
   0   2  10      194.51      224.84     19.00 o
   1   2  10      328.57      275.70     13.47 o
   2   2  10     1078.87     1011.22     20.95 o
   3   2  10      139.58      123.49      8.13 o
   4   2  10       70.86       69.94      6.46 o
   5   2  10      192.35      192.71     13.03 o
   6   2  10      106.58      102.66     13.13 o
   7   2  10        0.62        0.56      1.54 o
   8   2  10        2.00        5.12      3.64 o
 -16   3  10        0.35       60.85     18.11 o
 -15   3  10        2.60       -1.07      6.22 o
 -14   3  10        8.92       84.98     15.21 o
 -13   3  10       56.97       52.88      9.02 o
 -12   3  10      183.83      172.30     16.74 o
 -11   3  10      109.21      118.35     12.74 o
 -10   3  10       77.64       76.55     10.00 o
  -9   3  10       60.32       38.30     14.36 o
  -8   3  10      482.97      405.53     25.64 o
  -7   3  10      290.90      255.78     19.40 o
  -6   3  10      279.40      290.58     19.50 o
  -5   3  10     1357.42     1298.17     48.25 o
  -4   3  10     2951.76     3033.78    114.45 o
  -3   3  10      906.16     1204.85     39.59 o
  -2   3  10       31.46      102.61     20.45 o
  -1   3  10     1245.79     1060.23     72.21 o
   0   3  10      917.64      800.65     46.03 o
   1   3  10        7.49       11.96      2.08 o
   2   3  10       95.69       83.83      8.33 o
   3   3  10      701.04      700.41     28.72 o
   4   3  10       68.40       67.07      7.62 o
   5   3  10       48.65       49.04      8.37 o
   6   3  10       27.05       23.31      5.86 o
   7   3  10       20.02       19.75      6.65 o
   8   3  10        0.00        0.97      5.62 o
 -16   4  10      103.35      110.55     19.34 o
 -15   4  10        0.38       30.67      9.78 o
 -14   4  10        7.74        2.41      3.09 o
 -13   4  10      137.14      136.76     14.83 o
 -12   4  10       83.11       81.18     11.12 o
 -11   4  10       66.58       50.57      8.68 o
 -10   4  10     1459.92     1442.47     45.54 o
  -9   4  10      880.11      929.17     50.86 o
  -8   4  10      228.32      242.09     17.83 o
  -7   4  10       25.21       24.55      4.69 o
  -6   4  10      435.39      394.59     21.15 o
  -5   4  10      560.70      568.30     26.73 o
  -4   4  10       77.99       84.87      7.49 o
  -3   4  10      561.54      559.38     24.60 o
  -2   4  10      168.17      541.83    224.75 o
  -1   4  10      238.56      221.08     11.74 o
   0   4  10      199.65      199.92     11.66 o
   1   4  10      946.75      898.13     32.02 o
   2   4  10      298.03      276.78     18.64 o
   3   4  10      111.89       94.87     11.47 o
   4   4  10       76.54       75.85     10.30 o
   5   4  10       33.83       38.71      7.38 o
   6   4  10       20.09       15.17      4.78 o
   7   4  10        5.84        4.23      1.40 o
 -15   5  10       17.81       13.72      6.36 o
 -14   5  10       53.77       68.29     14.92 o
 -13   5  10      100.89      102.64     13.14 o
 -12   5  10      216.20      229.62     22.99 o
 -11   5  10       16.45        5.10      6.07 o
 -10   5  10        6.58        5.22      2.38 o
  -9   5  10       41.42       35.30      7.06 o
  -8   5  10      120.89      108.01     10.63 o
  -7   5  10      138.86      148.62     12.63 o
  -6   5  10      136.73      122.62      9.93 o
  -5   5  10      538.99      461.11     22.31 o
  -4   5  10        0.08      199.58     61.57 o
  -3   5  10      610.20      574.98     34.68 o
  -2   5  10        0.36       12.78      8.40 o
  -1   5  10       51.92       45.43      7.02 o
   0   5  10        1.69       -0.06      3.00 o
   1   5  10      548.19      515.24     29.63 o
   2   5  10        6.51        6.35      4.51 o
   3   5  10        2.37        7.97      4.09 o
   4   5  10      127.27      129.40     13.77 o
   5   5  10       11.64       17.72      5.63 o
   6   5  10        2.34       -1.70      5.09 o
 -14   6  10      122.32      104.21     19.40 o
 -13   6  10      438.45      410.57     37.43 o
 -12   6  10      142.22      162.10     16.98 o
 -11   6  10      214.98      218.15     19.68 o
 -10   6  10        0.12        0.71      2.37 o
  -9   6  10      386.67      325.16     19.85 o
  -8   6  10       12.96        8.13      2.32 o
  -7   6  10      261.70      274.17     18.00 o
  -6   6  10      141.13      132.09     12.56 o
  -5   6  10      116.96       98.28     10.64 o
  -4   6  10       14.23       15.16      4.48 o
  -3   6  10       17.03       24.27      6.10 o
  -2   6  10      185.93      212.88     19.00 o
  -1   6  10        2.78        1.75      1.32 o
   0   6  10       35.14       25.81      5.68 o
   1   6  10      125.21      100.94     12.70 o
   2   6  10        0.20       -0.10      4.21 o
   3   6  10       16.40       10.10      4.67 o
   4   6  10       96.94       87.74     17.44 o
   5   6  10      178.81      154.22     22.97 o
 -13   7  10       56.41       61.38     15.21 o
 -12   7  10       55.53       36.28     10.24 o
 -11   7  10      181.42      161.73     14.79 o
 -10   7  10       13.13        9.94      3.41 o
  -9   7  10       81.25       73.98      9.87 o
  -8   7  10      182.54      193.77     16.06 o
  -7   7  10      275.82      252.93     19.19 o
  -6   7  10      144.93      148.39     14.16 o
  -5   7  10       84.12       76.50      9.82 o
  -4   7  10      339.12      310.57     19.67 o
  -3   7  10      110.23      118.75     24.13 o
  -2   7  10      110.08      107.98     19.67 o
  -1   7  10       54.15       78.17     13.33 o
   0   7  10      178.70      162.46     21.78 o
   1   7  10       15.56       33.56     26.87 o
   2   7  10       97.28       79.31     15.85 o
   3   7  10       69.37       49.16     13.27 o
   4   7  10       92.37       85.68     17.71 o
 -11   8  10      121.89      118.08     20.39 o
 -10   8  10       97.14       82.92     12.63 o
  -9   8  10      454.67      446.67     30.21 o
  -8   8  10       13.19       19.59      5.29 o
  -7   8  10      258.23      272.23     19.83 o
  -6   8  10      238.39      224.55     18.03 o
  -5   8  10      404.33      385.21     23.42 o
  -4   8  10       40.94       27.99      6.33 o
  -3   8  10       88.59      132.44     34.66 o
  -2   8  10       13.96       11.70      6.23 o
  -1   8  10       53.83       43.36     12.58 o
   0   8  10        0.00        1.43      2.78 o
   1   8  10      299.00      271.62     30.24 o
   2   8  10       24.63       18.91      6.12 o
  -7   9  10      411.01      359.89     24.29 o
  -6   9  10        2.73        3.66      2.49 o
  -5   9  10      107.56       94.46     12.72 o
  -4   9  10       46.15       39.48      7.63 o
  -3   9  10      266.80      255.78     27.21 o
  -2   9  10        0.08       -3.75      3.75 o
  -1   9  10       58.74       44.91     10.05 o
 -17   0  11       13.42        1.36      3.25 o
 -15   0  11       59.98      125.18     28.45 o
 -13   0  11        2.34       -0.76      2.09 o
 -11   0  11     1895.64     1853.45     62.95 o
  -9   0  11       39.10       35.13      7.60 o
  -7   0  11     1959.93     2240.49    123.16 o
  -5   0  11      220.05      254.55     19.60 o
  -3   0  11      438.19      615.30     43.18 o
  -1   0  11        4.05       63.80     61.59 o
   1   0  11       14.29       44.62     57.37 o
   3   0  11        0.14        2.27      2.86 o
   5   0  11       38.77       38.92      9.88 o
   7   0  11      194.28      195.13     40.70 o
 -17   1  11        0.98       50.19     13.90 o
 -16   1  11       20.62       24.60      9.12 o
 -15   1  11      128.01      173.15     24.63 o
 -14   1  11       19.19       31.41     13.98 o
 -13   1  11        0.68        3.96      4.49 o
 -12   1  11      300.37      301.87     26.33 o
 -11   1  11       61.05       51.24     10.09 o
 -10   1  11       32.11       21.41      6.14 o
  -9   1  11      386.00      355.22     20.77 o
  -8   1  11       57.89       46.71      6.90 o
  -7   1  11       51.69       99.82      7.93 o
  -6   1  11      413.04      365.33     18.29 o
  -5   1  11     1339.06     1243.18     33.72 o
  -4   1  11       48.12       30.68      3.26 o
  -3   1  11        0.04        6.21      3.53 o
  -2   1  11       15.02       35.05      6.36 o
  -1   1  11      423.28      385.11     20.64 o
   0   1  11       43.98       44.90      7.39 o
   1   1  11        4.51        1.98      1.53 o
   2   1  11       51.11       34.33      4.49 o
   3   1  11        2.58        9.48      4.62 o
   4   1  11       30.67       26.01      5.74 o
   5   1  11       94.99       85.62     10.61 o
   6   1  11      149.00      150.70     18.19 o
   7   1  11       30.71       27.19      7.56 o
 -16   2  11        0.02       36.42     15.80 o
 -15   2  11       34.93       47.64     18.37 o
 -14   2  11       27.73       19.67     10.58 o
 -13   2  11       61.37       67.10     13.07 o
 -12   2  11      339.17      293.61     25.57 o
 -11   2  11      130.70      106.41     15.02 o
 -10   2  11      709.05      656.32     56.43 o
  -9   2  11      314.57      324.22     23.67 o
  -8   2  11      207.13      182.29     14.21 o
  -7   2  11      736.98      669.20     30.47 o
  -6   2  11      558.45      518.34     25.90 o
  -5   2  11      621.29      549.30     26.99 o
  -4   2  11       16.22       36.09      5.04 o
  -3   2  11      116.42      127.77      8.45 o
  -2   2  11        5.66        8.47      1.98 o
  -1   2  11        0.08       17.54      5.05 o
   0   2  11       92.55       77.69      6.76 o
   1   2  11        8.12        4.48      2.50 o
   2   2  11      178.12      164.00     11.10 o
   3   2  11      163.78      145.86     10.98 o
   4   2  11        0.52        1.69      0.96 o
   5   2  11      106.22      108.21     11.88 o
   6   2  11        1.35        3.03      4.31 o
   7   2  11        6.18        7.00      4.85 o
 -16   3  11       47.66       36.27     15.87 o
 -15   3  11       13.91       62.25     20.26 o
 -14   3  11       64.54       49.37     11.04 o
 -13   3  11      350.27      307.35     32.22 o
 -12   3  11      336.55      298.59     26.09 o
 -11   3  11      550.99      504.30     32.44 o
 -10   3  11      141.46      146.77     16.95 o
  -9   3  11      124.58      136.24     21.61 o
  -8   3  11      387.87      349.46     23.74 o
  -7   3  11      217.40      194.17     16.39 o
  -6   3  11        5.96      229.99     14.95 o
  -5   3  11       25.17      115.70     11.33 o
  -4   3  11     1302.39     1292.09     34.35 o
  -3   3  11       50.21      128.12     10.79 o
  -2   3  11      275.75      365.80     30.96 o
  -1   3  11      197.76      183.83     11.63 o
   0   3  11      338.93      295.83     15.05 o
   1   3  11      180.48      179.40     12.31 o
   2   3  11      130.68      135.67     10.83 o
   3   3  11        9.32        8.35      2.40 o
   4   3  11      170.19      161.22     14.67 o
   5   3  11       15.12       15.83      5.72 o
   6   3  11       87.73       98.46     15.51 o
   7   3  11      182.03      180.24     26.24 o
 -15   4  11        6.14       83.06     16.45 o
 -14   4  11       42.18       29.95      9.49 o
 -13   4  11      260.86      236.75     20.14 o
 -12   4  11       27.93       22.27      5.74 o
 -11   4  11      749.23      755.96     34.32 o
 -10   4  11      104.32       77.84     10.71 o
  -9   4  11      235.10      222.39     20.77 o
  -8   4  11       18.17       18.81     10.28 o
  -7   4  11     1094.94     1036.15     35.78 o
  -6   4  11      766.61      707.81     28.19 o
  -5   4  11       15.27       18.15      4.34 o
  -4   4  11       68.91      121.25     33.33 o
  -3   4  11       16.02       92.00     16.50 o
  -2   4  11      217.34      215.86     19.42 o
  -1   4  11      147.75      154.18     13.06 o
   0   4  11       21.50       33.01      6.41 o
   1   4  11        2.07        5.54      5.22 o
   2   4  11       60.49       64.57      8.90 o
   3   4  11      108.59       92.35     11.03 o
   4   4  11       45.33       43.54     10.09 o
   5   4  11       17.13       17.14      7.90 o
   6   4  11       50.30       65.83     15.98 o
 -15   5  11       54.97       55.91     13.46 o
 -14   5  11       96.25      100.80     18.09 o
 -13   5  11      281.43      264.64     21.75 o
 -12   5  11       76.16       65.66     10.61 o
 -11   5  11       54.59       49.74      9.08 o
 -10   5  11       10.47       10.75      4.15 o
  -9   5  11      347.03      323.21     19.43 o
  -8   5  11      118.10      121.41     11.98 o
  -7   5  11      154.84      157.68     14.75 o
  -6   5  11      142.08      137.71     13.52 o
  -5   5  11      113.51      125.48     12.56 o
  -4   5  11        1.95      208.15     36.44 o
  -3   5  11      112.32      129.03     15.17 o
  -2   5  11      101.83      114.09     14.92 o
  -1   5  11       15.43       10.52      5.66 o
   0   5  11        5.98        2.43      5.86 o
   1   5  11       26.45       23.23      5.52 o
   2   5  11        0.27       -1.53      2.95 o
   3   5  11       37.59       32.92      7.84 o
   4   5  11        1.08       -3.88      3.88 o
   5   5  11        4.25       -2.05      9.17 o
 -13   6  11       77.97       92.70     12.80 o
 -12   6  11      200.52      224.22     20.41 o
 -11   6  11       50.19       32.41      6.34 o
 -10   6  11      343.52      320.64     20.55 o
  -9   6  11        8.30        5.13      4.28 o
  -8   6  11      366.84      341.88     20.80 o
  -7   6  11      104.00       96.16     10.70 o
  -6   6  11       87.21       60.33      9.51 o
  -5   6  11        8.55       33.04      6.99 o
  -4   6  11      397.49      392.31     23.85 o
  -3   6  11      140.36      216.51     33.50 o
  -2   6  11        0.54        5.94      4.26 o
  -1   6  11        5.51        2.24      2.79 o
   0   6  11       21.32       19.13      4.34 o
   1   6  11        0.38       -2.06      3.28 o
   2   6  11       59.15       62.20     11.46 o
   3   6  11        3.14       -1.36      1.62 o
   4   6  11       57.00       72.81     17.74 o
 -12   7  11       39.88       40.17      8.70 o
 -11   7  11        1.65        0.04      3.88 o
 -10   7  11      134.95      118.16     12.75 o
  -9   7  11        4.66        5.20      2.39 o
  -8   7  11       57.39       61.98      9.32 o
  -7   7  11       84.54       69.35      9.45 o
  -6   7  11      396.29      383.41     22.86 o
  -5   7  11       63.90       49.59     10.56 o
  -4   7  11        0.43       -1.34      1.34 o
  -3   7  11        6.76       11.99      6.41 o
  -2   7  11      163.55      160.61     24.48 o
  -1   7  11       74.13       75.60     12.56 o
   0   7  11       44.71       66.81     13.39 o
   1   7  11       94.79       92.36     14.80 o
   2   7  11       47.45       43.49     10.08 o
 -10   8  11       77.86       95.66     14.04 o
  -9   8  11       70.42       90.17     13.17 o
  -8   8  11       35.59       34.46      6.75 o
  -7   8  11        3.37       -4.05      4.21 o
  -6   8  11       47.07       44.40      7.83 o
  -5   8  11       38.86       51.60     13.73 o
  -4   8  11        0.08        8.77     11.17 o
  -3   8  11       47.53       31.05     10.89 o
  -2   8  11       12.09       27.14     15.44 o
  -1   8  11        0.08        2.06      3.06 o
   0   8  11      189.34      177.64     20.90 o
 -16   0  12       88.85      148.92     32.46 o
 -14   0  12      426.24      314.29     42.61 o
 -12   0  12     1583.06     1510.88     82.83 o
 -10   0  12      695.85      659.38     44.38 o
  -8   0  12     3285.30     3227.38    190.17 o
  -6   0  12      110.07      105.98     13.67 o
  -4   0  12      255.68      262.26     24.53 o
  -2   0  12      149.36      205.60     21.93 o
   0   0  12       99.89       79.11     14.31 o
   2   0  12      170.05      153.28     20.47 o
   4   0  12       39.79       36.80     10.21 o
   6   0  12       26.65       69.46     24.30 o
 -16   1  12       38.59       50.22     15.08 o
 -15   1  12       26.20        7.41      4.49 o
 -14   1  12      954.71      747.18     46.91 o
 -13   1  12      192.31      193.03     22.08 o
 -12   1  12      795.70      708.11     40.65 o
 -11   1  12      305.61      318.48     25.84 o
 -10   1  12      586.91      588.75     30.36 o
  -9   1  12      168.58      158.17     13.86 o
  -8   1  12      139.73      155.48     12.82 o
  -7   1  12      130.34      144.60      9.04 o
  -6   1  12      367.90      314.77     29.50 o
  -5   1  12      196.28      183.84      7.04 o
  -4   1  12       19.21       20.52      4.74 o
  -3   1  12       40.64      100.67     12.43 o
  -2   1  12       44.40       66.75     11.93 o
  -1   1  12        1.04        8.37     10.71 o
   0   1  12       76.29      106.83     11.52 o
   1   1  12       37.55       23.94      6.05 o
   2   1  12       43.17       46.85      9.23 o
   3   1  12       95.18       86.61     10.78 o
   4   1  12      243.79      242.45     18.59 o
   5   1  12       18.05       12.27      4.18 o
   6   1  12        1.19        0.85      1.63 o
 -16   2  12      381.13      359.54     50.52 o
 -15   2  12      165.34      148.82     30.68 o
 -14   2  12       87.23       77.97     14.34 o
 -13   2  12      154.52      157.19     19.77 o
 -12   2  12      638.52      584.91     69.51 o
 -11   2  12      255.06      277.35     32.78 o
 -10   2  12      126.31      146.56     16.58 o
  -9   2  12        5.53        4.55      2.53 o
  -8   2  12      279.06      507.45     23.55 o
  -7   2  12       67.06      107.06      8.22 o
  -6   2  12       33.93       43.95      4.04 o
  -5   2  12       13.17       15.56      3.35 o
  -4   2  12      143.37      127.05      8.55 o
  -3   2  12       64.52       77.42      6.24 o
  -2   2  12       73.36      130.96     12.79 o
  -1   2  12        6.99        6.80      5.25 o
   0   2  12       13.45       13.59      4.20 o
   1   2  12      104.33       73.21     10.09 o
   2   2  12      140.32      147.10     14.16 o
   3   2  12      111.26      101.55     11.89 o
   4   2  12      100.83      106.12     12.17 o
   5   2  12      161.63      162.20     19.85 o
   6   2  12       37.50       33.19      8.76 o
 -16   3  12       31.08       32.82     15.27 o
 -15   3  12       71.28       60.25     19.80 o
 -14   3  12      405.96      391.18     55.12 o
 -13   3  12      110.71       91.17     14.76 o
 -12   3  12        1.23        1.99      2.08 o
 -11   3  12      225.22      233.53     31.64 o
 -10   3  12      328.41      283.56     23.55 o
  -9   3  12      158.54      143.88     17.58 o
  -8   3  12       57.51       58.72     16.68 o
  -7   3  12      357.59      369.91     19.44 o
  -6   3  12       48.74      181.13     28.42 o
  -5   3  12       12.79       12.88      5.14 o
  -4   3  12      296.68      344.11     20.27 o
  -3   3  12       48.27       65.37      9.37 o
  -2   3  12       72.95       81.96     10.44 o
  -1   3  12       66.52       66.78      9.21 o
   0   3  12      537.11      559.99     27.46 o
   1   3  12      206.33      210.28     17.00 o
   2   3  12        0.01        0.14      2.65 o
   3   3  12        1.04       -0.69      1.18 o
   4   3  12      140.94      133.65     17.97 o
   5   3  12       68.49       71.50     16.23 o
 -15   4  12       12.32       17.58      8.75 o
 -14   4  12      131.40      124.51     18.01 o
 -13   4  12       70.71       64.27     12.67 o
 -12   4  12      152.03      141.90     18.30 o
 -11   4  12       36.42       43.28      9.75 o
 -10   4  12       59.08       61.44     15.40 o
  -9   4  12      117.09       96.83     13.61 o
  -8   4  12      352.26      348.20     21.27 o
  -7   4  12        1.53       97.37     10.89 o
  -6   4  12      234.27      434.93     21.65 o
  -5   4  12        9.52       13.88      3.23 o
  -4   4  12      299.76      337.78     25.13 o
  -3   4  12       26.37       16.27      7.62 o
  -2   4  12      229.90      220.62     20.46 o
  -1   4  12        8.93       15.99      7.09 o
   0   4  12        0.11        3.33      3.82 o
   1   4  12       36.21       35.88     11.86 o
   2   4  12       70.20       66.16     13.71 o
   3   4  12        2.16       -1.01      8.73 o
   4   4  12       59.89       52.24     11.68 o
   5   4  12       92.10       77.58     18.30 o
 -14   5  12      148.31      136.21     16.23 o
 -13   5  12      120.76      113.35     14.49 o
 -12   5  12       84.59      106.15     13.78 o
 -11   5  12       65.36       64.63     10.41 o
 -10   5  12      381.09      346.31     23.67 o
  -9   5  12      346.64      320.73     22.40 o
  -8   5  12       17.00       17.25      4.92 o
  -7   5  12      253.90      378.41     22.89 o
  -6   5  12       21.35       42.00      7.44 o
  -5   5  12       17.38       44.72      7.40 o
  -4   5  12      556.60      531.30     31.95 o
  -3   5  12       16.88       20.62      6.08 o
  -2   5  12      105.24      141.39     34.25 o
  -1   5  12      144.10      140.20     16.87 o
   0   5  12      149.49      136.56     13.53 o
   1   5  12        5.73        1.07      2.25 o
   2   5  12      163.13      161.33     19.58 o
   3   5  12      172.43      195.84     28.85 o
   4   5  12        8.16       17.52     15.79 o
 -13   6  12       69.72       75.20     11.98 o
 -12   6  12       16.51        9.72      6.22 o
 -11   6  12      374.91      359.92     22.54 o
 -10   6  12      139.81      149.70     14.25 o
  -9   6  12      354.44      347.78     21.67 o
  -8   6  12       49.16       31.05      7.11 o
  -7   6  12      392.90      362.62     23.93 o
  -6   6  12       51.14       65.75     15.73 o
  -5   6  12      187.94      297.29     31.81 o
  -4   6  12        2.26       25.78     15.60 o
  -3   6  12       24.65      136.27     22.73 o
  -2   6  12        2.14        4.44      3.69 o
  -1   6  12       44.22       53.81     12.27 o
   0   6  12       56.45       45.29      9.47 o
   1   6  12       68.55       82.00     19.57 o
   2   6  12       12.72       10.34     13.35 o
 -11   7  12       69.19       64.92      9.56 o
 -10   7  12       42.45       32.88      7.92 o
  -9   7  12       98.73       94.52     11.74 o
  -8   7  12      118.90      104.38     15.24 o
  -7   7  12      456.21      415.35     37.44 o
  -6   7  12       54.83       63.87     15.00 o
  -5   7  12       62.78      198.01     35.21 o
  -4   7  12       12.65       18.23     13.54 o
  -3   7  12      257.30      289.44     33.52 o
  -2   7  12        7.22        4.13      2.29 o
  -1   7  12      177.56      177.03     26.94 o
   0   7  12       39.99       16.88      8.75 o
   1   7  12       54.73       44.42     13.80 o
  -8   8  12       68.76       61.46     11.86 o
  -7   8  12        7.80       -3.04     10.91 o
  -6   8  12       48.34       70.46     15.94 o
  -5   8  12      102.23      155.48     32.76 o
  -4   8  12      113.33      150.20     24.53 o
  -3   8  12       43.27       68.01     16.75 o
  -2   8  12        4.14        5.52      5.94 o
 -15   0  13      475.37      386.35     49.15 o
 -13   0  13      829.82      714.86     59.42 o
 -11   0  13        2.82        5.04      3.12 o
  -9   0  13        9.22       87.78     16.77 o
  -7   0  13      136.52      139.71     15.23 o
  -5   0  13        0.50       -0.36      3.66 o
  -3   0  13       82.65       60.96     12.47 o
  -1   0  13      429.57      398.13     32.91 o
   1   0  13       92.07       73.99     14.58 o
   3   0  13      169.17      166.53     22.31 o
   5   0  13       26.48       43.30     11.45 o
 -16   1  13        1.50       -0.48      1.93 o
 -15   1  13       43.57       26.67      9.34 o
 -14   1  13      120.86       98.99     16.55 o
 -13   1  13        1.45        1.80      3.85 o
 -12   1  13      108.13      117.47     13.34 o
 -11   1  13        1.18       -2.35      2.60 o
 -10   1  13       36.91       36.47      7.10 o
  -9   1  13        5.65       35.43      6.41 o
  -8   1  13        0.41        5.14      2.50 o
  -7   1  13      231.47      639.72     46.48 o
  -6   1  13       52.48       72.19      7.16 o
  -5   1  13       64.17      272.07     22.48 o
  -4   1  13        0.60       31.44     10.70 o
  -3   1  13      256.10      242.55     17.78 o
  -2   1  13      151.02      126.12     13.01 o
  -1   1  13        1.80        4.45      6.52 o
   0   1  13        3.89        3.57      1.68 o
   1   1  13      311.06      289.10     20.42 o
   2   1  13       18.82       20.46      5.55 o
   3   1  13       28.32       33.23      6.92 o
   4   1  13      242.26      257.16     19.86 o
   5   1  13      193.92      177.47     21.15 o
 -16   2  13       22.11        6.20      6.44 o
 -15   2  13      147.63       96.29     23.52 o
 -14   2  13       30.17       32.84      9.20 o
 -13   2  13      141.53      148.81     19.33 o
 -12   2  13       84.50       95.76     14.84 o
 -11   2  13       86.51       74.28     18.59 o
 -10   2  13       23.69       22.30      6.11 o
  -9   2  13       25.67      262.84     21.37 o
  -8   2  13      164.70      214.36     14.72 o
  -7   2  13      187.16      176.82     10.13 o
  -6   2  13      294.88      299.97     22.69 o
  -5   2  13      213.81      190.95     15.76 o
  -4   2  13        4.29        4.09      2.37 o
  -3   2  13       78.15       99.85     11.68 o
  -2   2  13        9.34        6.96      3.16 o
  -1   2  13      172.51      145.93     14.36 o
   0   2  13        0.12        1.68      2.49 o
   1   2  13        8.25        6.48      2.62 o
   2   2  13      128.84      120.49     13.18 o
   3   2  13       66.76       58.02      9.47 o
   4   2  13       54.38       46.89     10.84 o
 -15   3  13      468.36      461.41     49.67 o
 -14   3  13        2.60        3.22      4.99 o
 -13   3  13       14.75       15.43      6.47 o
 -12   3  13      101.84       75.32     13.06 o
 -11   3  13      292.76      269.36     23.88 o
 -10   3  13       40.76       40.93      8.63 o
  -9   3  13       19.45       20.03      5.96 o
  -8   3  13       11.30       29.29      5.47 o
  -7   3  13        4.38      131.74     19.47 o
  -6   3  13       30.80       24.75      6.54 o
  -5   3  13       29.95       34.23      7.97 o
  -4   3  13       58.08       62.08      9.44 o
  -3   3  13       52.87       58.02      9.14 o
  -2   3  13        0.18        7.54      4.29 o
  -1   3  13       33.16       39.57      7.46 o
   0   3  13        0.77       -1.46      2.75 o
   1   3  13      161.73      174.90     16.15 o
   2   3  13       23.76       31.11      6.74 o
   3   3  13        3.89       15.04      6.18 o
   4   3  13       24.95       26.05      7.86 o
 -14   4  13       47.49       49.00     11.46 o
 -13   4  13      137.11      121.32     17.68 o
 -12   4  13       45.80       28.36      8.14 o
 -11   4  13      147.42      160.40     18.95 o
 -10   4  13      154.73      164.35     18.43 o
  -9   4  13       28.23       24.11      5.89 o
  -8   4  13       57.95      144.23     20.81 o
  -7   4  13      114.82      181.50     23.29 o
  -6   4  13        0.58       13.02     10.33 o
  -5   4  13        0.49        6.04      4.27 o
  -4   4  13      102.32      137.89     16.97 o
  -3   4  13      216.58      209.20     21.02 o
  -2   4  13        1.48       13.33      7.14 o
  -1   4  13       39.97       32.69      8.75 o
   0   4  13      135.75      131.34     17.82 o
   1   4  13        7.38       12.74      7.03 o
   2   4  13       11.97       18.38      6.73 o
   3   4  13      203.65      209.94     23.56 o
 -13   5  13       87.41       95.01     15.78 o
 -12   5  13       76.85       80.23     14.33 o
 -11   5  13      366.30      331.05     27.96 o
 -10   5  13       54.01       48.74      8.93 o
  -9   5  13      126.02      121.10     19.10 o
  -8   5  13        1.98        7.61      4.73 o
  -7   5  13      257.81      287.31     30.04 o
  -6   5  13      219.60      200.20     25.41 o
  -5   5  13      198.48      191.27     19.72 o
  -4   5  13       56.77       55.10     10.61 o
  -3   5  13      165.79      377.86     37.46 o
  -2   5  13      210.83      207.00     23.69 o
  -1   5  13      221.34      228.38     22.97 o
   0   5  13       29.78       19.95      6.52 o
   1   5  13      511.04      547.79     47.74 o
   2   5  13      325.32      347.54     39.36 o
 -12   6  13      114.07      100.21     17.43 o
 -11   6  13      143.06      135.77     20.36 o
 -10   6  13      262.74      234.21     27.05 o
  -9   6  13      129.30      107.56     18.71 o
  -8   6  13       27.54       38.66     11.31 o
  -7   6  13      223.72      304.41     38.50 o
  -6   6  13      123.46      110.57     36.08 o
  -5   6  13        2.03        1.09      2.63 o
  -4   6  13      197.54      210.13     21.46 o
  -3   6  13       29.46       25.35      6.88 o
  -2   6  13        9.76       49.02     14.50 o
  -1   6  13      160.17      194.24     28.88 o
   0   6  13      318.50      363.05     39.93 o
   1   6  13        2.35       10.25      6.65 o
 -10   7  13       37.36       33.51     10.87 o
  -9   7  13       79.66       73.42     15.45 o
  -8   7  13      106.78       80.07     27.16 o
  -7   7  13       58.15       66.21     15.02 o
  -6   7  13      192.39      151.07     28.18 o
  -5   7  13       48.72       43.23     13.14 o
  -4   7  13      184.58      206.43     28.86 o
  -3   7  13       23.86       36.61     12.24 o
  -2   7  13      174.27      193.58     44.80 o
 -14   0  14       35.45       43.81     15.00 o
 -12   0  14      266.45      247.96     39.87 o
 -10   0  14       12.35       10.76      4.79 o
  -8   0  14       77.00       69.40     19.43 o
  -6   0  14       15.65       50.08     12.39 o
  -4   0  14       10.19        3.95      3.86 o
  -2   0  14      349.80      397.64     34.58 o
   0   0  14       22.34       36.11     10.88 o
   2   0  14      184.69      192.44     24.82 o
 -15   1  14        1.61        1.46      1.74 o
 -14   1  14      951.84      901.24     49.30 o
 -13   1  14       66.00       76.40     11.27 o
 -12   1  14      545.97      566.22     42.86 o
 -11   1  14       35.06       31.62      5.57 o
 -10   1  14      427.57      548.69     28.54 o
  -9   1  14        8.14        4.28      2.10 o
  -8   1  14        0.90       32.68      9.12 o
  -7   1  14        9.98       44.91      9.39 o
  -6   1  14       72.36       88.98     11.12 o
  -5   1  14       21.19       18.72      4.72 o
  -4   1  14      423.86      437.48     25.15 o
  -3   1  14       18.57       26.60      5.49 o
  -2   1  14        9.61       14.55      9.99 o
  -1   1  14       14.12        4.20      4.10 o
   0   1  14      356.88      376.56     24.01 o
   1   1  14       41.66       35.31      7.56 o
   2   1  14       96.33      108.81     13.16 o
   3   1  14        4.57        6.02      2.92 o
 -15   2  14      114.46      122.32     26.85 o
 -14   2  14      107.91      114.93     17.95 o
 -13   2  14       16.13       12.46      5.20 o
 -12   2  14      161.64      153.15     22.83 o
 -11   2  14       43.45       53.42     17.50 o
 -10   2  14       18.18        9.51      8.15 o
  -9   2  14        0.04        4.12      4.19 o
  -8   2  14      550.58      522.83     31.84 o
  -7   2  14       17.10       36.80      8.27 o
  -6   2  14      139.59      142.24     14.38 o
  -5   2  14       82.51       87.67     11.06 o
  -4   2  14       71.58       57.06      9.04 o
  -3   2  14       70.89       85.29     11.06 o
  -2   2  14      498.60      554.39     29.20 o
  -1   2  14        0.41       -0.91      2.38 o
   0   2  14        0.09        0.89      1.80 o
   1   2  14        0.16       -1.11      3.65 o
   2   2  14      472.99      465.04     27.63 o
   3   2  14        1.28       -1.39      4.67 o
 -14   3  14        3.07        0.68      1.95 o
 -13   3  14        4.05       -6.25      6.25 o
 -12   3  14      221.79      170.67     31.39 o
 -11   3  14      103.94       93.93     23.01 o
 -10   3  14      162.65      155.02     29.69 o
  -9   3  14        0.26       18.55      6.81 o
  -8   3  14       59.03      171.74     22.99 o
  -7   3  14      119.64      117.68     19.17 o
  -6   3  14      251.93      270.74     23.40 o
  -5   3  14       23.57       16.77      4.96 o
  -4   3  14       17.63       44.63     10.74 o
  -3   3  14        0.77        1.84      3.06 o
  -2   3  14        3.11        3.52      4.79 o
  -1   3  14       76.43       59.15      9.22 o
   0   3  14       59.06       73.24     10.50 o
   1   3  14        5.71       11.32      5.15 o
   2   3  14       72.96       82.55     11.49 o
 -14   4  14       81.90       80.26     21.41 o
 -13   4  14       56.03       37.13     14.75 o
 -12   4  14       70.94       71.54     20.03 o
 -11   4  14       60.46       63.90     19.49 o
 -10   4  14        0.01        0.72      4.16 o
  -9   4  14      193.26      226.11     26.84 o
  -8   4  14       26.85       38.04     10.89 o
  -7   4  14       48.86       46.73     12.03 o
  -6   4  14       50.67       33.90     10.38 o
  -5   4  14        3.98        2.78      2.62 o
  -4   4  14      114.15      120.64     16.45 o
  -3   4  14       76.53       73.58     15.64 o
  -2   4  14       38.52       50.68     13.47 o
  -1   4  14       50.82       48.87     10.86 o
   0   4  14       10.25       10.26      5.97 o
   1   4  14       40.36       42.51      9.80 o
   2   4  14       20.25        2.36      5.02 o
 -12   5  14      136.99       92.41     23.42 o
 -11   5  14       54.92       46.98     14.22 o
 -10   5  14       29.79       14.91      6.79 o
  -9   5  14      114.08      116.57     24.63 o
  -8   5  14      119.48      127.02     20.48 o
  -7   5  14        8.57       19.16      8.90 o
  -6   5  14       87.61       90.79     18.02 o
  -5   5  14        4.66       17.88      6.90 o
  -4   5  14        0.85       29.22      9.97 o
  -3   5  14       64.21       53.56     10.96 o
  -2   5  14       95.42       86.21     19.00 o
  -1   5  14        1.58        5.09      3.40 o
   0   5  14      109.42       98.97     22.48 o
 -11   6  14       67.24       79.72     16.46 o
 -10   6  14      168.29      156.56     23.10 o
  -9   6  14       39.40       85.26     17.65 o
  -8   6  14        4.73        8.16      5.80 o
  -7   6  14      176.11      267.76     31.38 o
  -6   6  14      131.97      131.59     17.39 o
  -5   6  14        0.89        2.42      3.74 o
  -4   6  14      155.08      146.75     18.70 o
  -3   6  14       22.84       27.43     19.88 o
  -2   6  14      170.74      178.07     44.09 o
 -13   0  15      315.93      289.77     43.47 o
 -11   0  15      244.40      215.73     36.19 o
  -9   0  15       26.32       60.30     19.19 o
  -7   0  15      849.01      924.17     54.23 o
  -5   0  15       45.28       59.16     14.10 o
  -3   0  15      632.78      706.25     47.28 o
  -1   0  15      106.08      106.38     18.61 o
   1   0  15      178.42      194.72     25.87 o
 -14   1  15        2.81        5.31      3.75 o
 -13   1  15       78.78       69.77     20.28 o
 -12   1  15       42.40       45.21     16.45 o
 -11   1  15      193.14      231.46     26.66 o
 -10   1  15        2.78       -0.41      3.66 o
  -9   1  15      309.37      379.77     33.80 o
  -8   1  15      113.45      111.19     15.20 o
  -7   1  15       26.12       31.54      6.69 o
  -6   1  15       39.37       34.30      7.19 o
  -5   1  15     1006.13     1003.95     40.04 o
  -4   1  15        1.83        0.27      2.19 o
  -3   1  15       21.15       31.38      7.37 o
  -2   1  15       33.08       36.84      7.67 o
  -1   1  15      429.17      403.54     25.80 o
   0   1  15       44.24       43.63      8.04 o
   1   1  15        9.76        3.88      2.20 o
 -14   2  15      212.94      233.70     38.66 o
 -13   2  15      126.47       99.19     24.51 o
 -12   2  15       95.73       86.02     23.13 o
 -11   2  15       69.98      120.05     26.94 o
 -10   2  15      132.22      160.72     30.96 o
  -9   2  15      115.23      128.75     16.44 o
  -8   2  15        0.02       17.68      5.65 o
  -7   2  15      360.48      433.84     30.48 o
  -6   2  15       34.09       40.93      8.16 o
  -5   2  15       19.59       11.98      8.19 o
  -4   2  15      156.85      151.44     15.59 o
  -3   2  15      442.57      432.26     26.45 o
  -2   2  15       12.84       20.88      5.42 o
  -1   2  15        6.90        2.50      1.88 o
   0   2  15       93.33       99.48     13.02 o
   1   2  15      507.87      530.22     30.52 o
 -13   3  15      285.67      258.60     40.07 o
 -12   3  15      125.90       97.68     24.63 o
 -11   3  15      109.88      105.99     25.44 o
 -10   3  15        0.23       -1.56      7.36 o
  -9   3  15      243.63      296.70     31.68 o
  -8   3  15      134.98      146.12     22.42 o
  -7   3  15       13.77       18.70      8.13 o
  -6   3  15      109.21      105.70     13.17 o
  -5   3  15      400.07      406.83     26.08 o
  -4   3  15       61.34       86.21     11.74 o
  -3   3  15        4.29       -1.59      2.35 o
  -2   3  15       85.81       86.70     12.03 o
  -1   3  15      154.12      141.96     15.57 o
   0   3  15        0.67        3.84      3.87 o
 -12   4  15       10.95       11.95      8.53 o
 -11   4  15      158.73      146.37     22.39 o
 -10   4  15       74.50       77.26     15.92 o
  -9   4  15       40.65       45.42     13.14 o
  -8   4  15       73.95      100.85     19.32 o
  -7   4  15      197.89      205.99     27.01 o
  -6   4  15       91.27       64.55     12.45 o
  -5   4  15       38.12       35.22      8.79 o
  -4   4  15      171.51      168.49     20.32 o
  -3   4  15      312.92      288.74     26.83 o
  -2   4  15       30.78       29.96      8.40 o
  -1   4  15      173.66      171.28     20.95 o
 -11   5  15        2.93       27.00      9.97 o
 -10   5  15        1.27       10.60      5.86 o
  -9   5  15      212.35      205.12     39.34 o
  -8   5  15        2.76        3.70      5.55 o
  -7   5  15       31.52       26.69      9.85 o
  -6   5  15      523.78      523.02     35.62 o
  -5   5  15       45.92       49.40     11.03 o
  -4   5  15      306.53      311.50     28.06 o
  -3   5  15       20.57       23.65      9.82 o
  -2   5  15      162.28      155.09     20.56 o
  -7   6  15       53.71       38.36     11.89 o
  -6   6  15      168.71      135.19     18.34 o
 -12   0  16      247.41      365.37     49.96 o
 -10   0  16        3.06       33.88     12.98 o
  -8   0  16      541.93      612.34     46.14 o
  -6   0  16        5.18        3.42      2.43 o
  -4   0  16      156.02      154.51     23.06 o
  -2   0  16      163.86      169.35     24.53 o
   0   0  16       21.04       29.41     10.48 o
 -13   1  16        2.01       -1.44      6.92 o
 -12   1  16       17.67       18.00     11.36 o
 -11   1  16       24.57       30.82     10.29 o
 -10   1  16      224.19      211.97     26.30 o
  -9   1  16        2.68       12.35      6.90 o
  -8   1  16        0.01        2.86      3.13 o
  -7   1  16       10.40        6.39      1.98 o
  -6   1  16      306.52      332.94     23.84 o
  -5   1  16      167.03      176.93     17.46 o
  -4   1  16        0.56        3.92      2.46 o
  -3   1  16        1.06        0.18      4.21 o
  -2   1  16       65.79       81.91     12.08 o
  -1   1  16       92.23       83.63     12.06 o
 -13   2  16       39.80       33.71     13.96 o
 -12   2  16      110.35      199.36     36.64 o
 -11   2  16      129.18      143.68     31.27 o
 -10   2  16       13.19       17.00      7.66 o
  -9   2  16       20.12       40.46      9.81 o
  -8   2  16      172.69      210.67     22.20 o
  -7   2  16       46.07       58.94      9.89 o
  -6   2  16        0.37        3.35      2.57 o
  -5   2  16       16.06       14.35      4.99 o
  -4   2  16        3.54       12.60      4.39 o
  -3   2  16       12.26        3.65      2.83 o
  -2   2  16       59.00       64.51     10.62 o
  -1   2  16      163.60      165.04     17.43 o
 -12   3  16       63.44       60.15     20.43 o
 -11   3  16        4.13       20.35      9.65 o
 -10   3  16      244.47      212.85     27.69 o
  -9   3  16       17.18       30.20     10.95 o
  -8   3  16        2.62       -1.57      3.45 o
  -7   3  16      152.33      135.37     18.07 o
  -6   3  16      130.81      129.88     15.09 o
  -5   3  16       39.42       26.28      9.50 o
  -4   3  16       82.86       74.71     11.56 o
  -3   3  16       15.55       18.37      5.40 o
  -2   3  16       18.33       16.46      5.34 o
 -11   4  16       24.77       50.77     13.74 o
 -10   4  16      102.91      132.14     22.31 o
  -9   4  16      126.41      111.20     20.42 o
  -8   4  16      151.90      142.38     32.53 o
  -7   4  16      123.88      101.35     15.55 o
  -6   4  16       18.32       28.97      9.29 o
  -5   4  16        1.42        7.65      3.24 o
  -4   4  16      137.84      152.26     19.82 o
  -3   4  16       22.22       12.60      5.82 o
 -11   0  17        3.98        4.05      5.30 o
  -9   0  17      705.89      757.89     53.57 o
  -7   0  17        0.36       12.28      7.71 o
  -5   0  17       96.85       93.51     18.72 o
  -3   0  17      108.69      103.44     19.62 o
 -11   1  17      336.49      285.24     45.76 o
 -10   1  17       10.56        8.39      3.87 o
  -9   1  17       35.60       31.33      7.44 o
  -8   1  17      207.28      224.00     20.53 o
  -7   1  17       98.35      108.28     14.17 o
  -6   1  17      141.04      146.12     16.26 o
  -5   1  17      214.65      222.30     20.43 o
  -4   1  17        5.95        7.40      2.99 o
  -3   1  17        8.47        3.52      2.80 o
 -11   2  17        0.53       -4.75      4.75 o
 -10   2  17       30.99       21.59      8.48 o
  -9   2  17      429.41      505.57     35.66 o
  -8   2  17       21.93       20.34      6.19 o
  -7   2  17      117.76      130.14     15.59 o
  -6   2  17       32.92       39.41      8.22 o
  -5   2  17       60.88       65.96     11.14 o
  -4   2  17      132.12      137.08     15.89 o
  -9   3  17        1.25        0.78      3.00 o
  -8   3  17       14.96       12.02      7.90 o
  -7   3  17      144.20      146.92     19.74 o
  -6   3  17      226.87      265.96     22.68 o
 
